# Supplementary material for: Mouse protein coding diversity: What’s left to discover?
Source: PLoS Genet. 2019 Nov 14;15(11):e1008446. doi: 10.1371/journal.pgen.1008446 (PMC6855407; doi:10.1371/journal.pgen.1008446)
Supplement: S1 Table — SSDR, strain-specific diversity region. (XLSX) [file pgen.1008446.s001.xlsx]

## Sheet: Sheet1
Gene family	Possible function and PubMed ID (see legend)	Current Status	Gene name (with Ensembl id)	Human ortholog (partial)	Pubmed ID (Human ortholog)
2-cell-stage, variable group	REP:26816107	R	Tcstv1 (ENSMUSG00000096284) Tcstv3 (ENSMUSG00000095821) AF067061 (ENSMUSG00000095071) BC147527 (ENSMUSG00000094796) Gm20767 (ENSMUSG00000096323) Gm21818 (ENSMUSG00000095653)	No	N/A
5-methyltetrahydrofolate-homocysteine methyltransferase reductase	N&B:24800750,18413293	R	Mtrr (ENSMUSG00000034617)	MTRR	31002356, 28778621
5, 10-methenyltetrahydrofolate synthetase	OTH:19022216,17250800	R	Mthfs (ENSMUSG00000066442) Mthfsl (ENSMUSG00000079427)	MTHFS	21895484
A kinase (PRKA) anchor protein 8-like	OTH: 16751186	R	Akap8l (ENSMUSG00000002625)	AKAP8L, AKAP8	26076356
actin-related protein T1	REP: 12243744	R	Actrt1 (ENSMUSG00000046615)	ACTRT1	28869610
activator of yeast meiotic promoters 1	OTH: 15531368	R	Aym1 (ENSMUSG00000053873)	No	N/A
acyl-coenzyme A amino acid N-acyltransferase	OTH:18538142	R	Acnat1 (ENSMUSG00000070985) Acnat2 (ENSMUSG00000060317)	ACNATP	N/A
acyl-Coenzyme A dehydrogenase family	OTH: 25704813	U	Acad11 (ENSMUSG00000090150)	ACAD11	25704813, 19639238
ADAM metallopeptidase domain	REP:30275530,12519902,9469942	R	Adam20 (ENSMUSG00000046282) Adam25 (ENSMUSG00000071937) Adam26a (ENSMUSG00000048516)	ADAM20, ADAM21	29416755, 9469942
adenylate kinase 4	OTH: 29866054	R	Ak4 (ENSMUSG00000028527)	AK4	26980435
ADP-ribosylation factor-like 4A	REP:11909968	R	Arl4a (ENSMUSG00000047446)	ARL4A	22159419
AIM2 Like Receptors	IMM: 28679751, 27496731	L	Ifi202b (ENSMUSG00000026535) Ifi203 (ENSMUSG00000039997) Ifi204 (ENSMUSG00000073489) Ifi205 (ENSMUSG00000054203) Mnda (ENSMUSG00000026536) Mndal (ENSMUSG00000090272) Pydc3 (ENSMUSG00000066677) Pydc4 (ENSMUSG00000073491) Pyhin1 (ENSMUSG00000043263) PyhinA (ENSMUSG00000073490) BC094916 (ENSMUSG00000070501) Gm4955 (ENSMUSG00000037849)	IFI16, PYHIN1, MNDA, AIM2	30670617, 29710427, 26673078, 24356113
AKT1 substrate 1	OTH:24408966,28294542	R	Akt1s1 (ENSMUSG00000011096)	AKT1S1	28674187
alcohol dehydrogenase, iron containing	OTH: 23517143	U	Adhfe1 (ENSMUSG00000025911)	ADHFE1	29202474
aldo-keto reductase family 1	OTH:7578036,29891593	R	Akr1b3 (ENSMUSG00000001642) Akr1b8 (ENSMUSG00000029762)	AKR1B1, AKR1B10	30201105
alkylation repair homologs	N&B: 22961808 | OTH: 8600462	R	Alkbh1 (ENSMUSG00000079036) Alkbh5 (ENSMUSG00000042650)	ALKBH1, ALKBH4, ALKBH5	28472312
Aly/REF export factor 2	OTH:10786854	R	Alyref2 (ENSMUSG00000060244)	No
amylase alpha 2A	OTH: 26335011	R	Amy2a5 (ENSMUSG00000074268)	AMY2A	26335011
amyotrophic lateral sclerosis 2 chromosome region 12	REP: 21402173	R	Als2cr12 (ENSMUSG00000047528)	FLACC1	25168388
angiogenin	IMM: 12548285,19852835 | OTH: 27518564, 21481792 | N&B 21127017	R	Ang (ENSMUSG00000072115) Ang2 (ENSMUSG00000047894) Ang4 (ENSMUSG00000060615) Ang5 (ENSMUSG00000053961) Ang6 (ENSMUSG00000072598)	ANG	26753798
ankyrin and armadillo repeat containing	REP: 15110750	R	Ankar (ENSMUSG00000039342)	ANKAR	N/A
ankyrin repeat domain 40	Unknown	U	Ankrd40 (ENSMUSG00000020864)	ANKRD40	N/A
apolipoprotein L	IMM: 26196674,19299565	R	Apol10a (ENSMUSG00000050982) Apol11a (ENSMUSG00000091650) Apol11b (ENSMUSG00000091694) Apol7a (ENSMUSG00000010601) Apol7b (ENSMUSG00000068252) Apol7c (ENSMUSG00000044309) Apol7e (ENSMUSG00000071716) Apol9a (ENSMUSG00000057346) Apol9b (ENSMUSG00000068246)	APOL1, APOL2, APOL3, APOL4	30733285, 30371607, 30247453
apoptosis inhibitor 5	OTH: 9307294, 17112319	R	Api5 (ENSMUSG00000027193)	API5	26673663
aquaporin	REP: 26634435 | OTH: 25643985	R	Aqp7 (ENSMUSG00000028427)	AQP7	30226208
ArfGAP with SH3 domain, ankyrin repeat and PH domain 2	IMM: 27601625	R	Asap2 (ENSMUSG00000052632)	ASAP2	23999061
ariadne RBR E3 ubiquitin protein ligase 1	N&B:25632008	R	Arih1 (ENSMUSG00000025234)	ARIH1	23059369
arrestin domain containing 4	OTH: 19605364	R	Arrdc4 (ENSMUSG00000042659)	ARRDC4	28594402
asparagine synthetase domain containing 1	Unknown	U	Asnsd1 (ENSMUSG00000026095)	ASNSD1	N/A
AT rich interactive domain 5B	OTH:29196500	R	Arid5b (ENSMUSG00000019947)	ARID5B	30061358
AT-hook transcription factor	OTH: 21606955	R	Akna (ENSMUSG00000039158)	AKNA	25373726
ATP-binding cassette	OTH: 21756856	R	Abcc3 (ENSMUSG00000020865) Abce1 (ENSMUSG00000058355)	ABCC3	27171227
ATPase	OTH: 17592128,23287468	R	Atp1b4 (ENSMUSG00000016327) Atp6ap1 (ENSMUSG00000019087)	ATP1B4	10456317
aurora kinase C	REP: 28575288	R	Aurkc (ENSMUSG00000070837)	AURKC	30594972
autophagy related 4A	OTH:26805760	R	Atg4a (ENSMUSG00000079418)	ATG4A	27276686
B cell leukemia/lymphoma 2A	IMM:10669763,15841185,11733571,15728238	R	Bcl2a1a (ENSMUSG00000102037) Bcl2a1b (ENSMUSG00000089929) Bcl2a1d (ENSMUSG00000099974) Gm29094 (ENSMUSG00000100838)	BCL2A1	25486183
binder of sperm protein homolog	REP:24307707, 18923155	R	Bsph2 (ENSMUSG00000078800)	No	N/A
BPI fold containing family B	Unknown	U	Bpifb9a (ENSMUSG00000067998)	BPIFB9P	N/A
brain expressed myelocytomatosis oncogene	N&B: 11369584 | REP:22869780	R	Bmyc (ENSMUSG00000049086)	No	N/A
BTB domain containing	OTH:27983936	R	Btbd7 (ENSMUSG00000041702) Btbd9 (ENSMUSG00000062202) Gm21608 (ENSMUSG00000095637)	BTBD7	28946551
butyrophilin-like	IMM: 11170752,27641500	R	Btnl4 (ENSMUSG00000058435) Btnl6 (ENSMUSG00000092618)	BTNL2, BTNL3, BTNL8, BTNL9	28469621, 27957327
CAAX box 1 homolog A	OTH:9403077	U	Cxx1b (ENSMUSG00000067924) Cxx1c (ENSMUSG00000051851)	RTL8C	N/A
calcyphosphine 2	N&B:28963059 | OTH: 25754523	R	Caps2 (ENSMUSG00000035694)	CAPS2	N/A
calpain 3	OTH: 29528394, 20592470	R	Capn3 (ENSMUSG00000079110)	CAPN3	28881388
calsyntenin	N&B:24966372	R	Clstn1 (ENSMUSG00000039953)	CLSTN1	29093024
canopy FGF signaling regulator 4	OTH: 22447933	U	Cnpy4 (ENSMUSG00000036968)	CNPY4	22447933
carbonic anhydrase 1	IMM: 27526715 | OTH:27708166	R	Car1 (ENSMUSG00000027556)	CA1	27809276
carbonyl reductase 1	OTH: 23732109	R	Cbr1 (ENSMUSG00000051483)	CBR1	30376862
carcinoembryonic antigen related cell adhesion molecule	IMM:27264178,25744717	R	Ceacam1 (ENSMUSG00000074272) Ceacam2 (ENSMUSG00000054385) BC049730 (ENSMUSG00000045587) Gm4763 (ENSMUSG00000058717)	CEACAM1, CEACAM6, CEACAM8, CEACAM16, CEACAM21	30565803, 29427637
carnitine deficiency-associated gene expressed in ventricle 3	Unknown	U	Cdv3 (ENSMUSG00000032803)	CDV3	N/A
cathepsin M	OTH:16297992	R	Ctsm (ENSMUSG00000074871)	No
cation channel sperm associated auxiliary	REP: 21224844,19516020	R	Catsperb (ENSMUSG00000047014) Catsperg1 (ENSMUSG00000049676) Catsperg2 (ENSMUSG00000049123) Catspere1 (ENSMUSG00000102483) Catspere2 (ENSMUSG00000091476)	CATSPERB, CATSPERG, CATSPERE	28226241
CD1d antigen	IMM: 23382238,22820603,22820602,22291186,29351991 | OTH:19179286	M	Cd1d1 (ENSMUSG00000028076) Cd1d2 (ENSMUSG00000041750)	CD1D	29643189
CD200 receptors	IMM:24170042,22204814 | OTH: 16530849	R	Cd200r1 (ENSMUSG00000022667) Cd200r2 (ENSMUSG00000090176) Cd200r4 (ENSMUSG00000062082)	CD200R1, CD200R1L	28106273
CD300	IMM:23293083	R	AF251705 (ENSMUSG00000044811) Cd300a (ENSMUSG00000034652) AF251705 (ENSMUSG00000044811) Gm11709 (ENSMUSG00000089753)	CD300A, CD300C, CD300E, CD300H	26468529
CDC-like kinase	N&B:27769915 | OTH:20923139	R	Clk1 (ENSMUSG00000026034)	CLK1	29802995
cell division cycle 20B	OTH: 30405130	U	Cdc20b (ENSMUSG00000078926)	CDC20B	30405130
centrosomal protein 170B	OTH:23087211	R	Cep170b (ENSMUSG00000072825)	CEP170B	23087211
chemokine (C-C motif) ligand	IMM:25762141,20140197 | N&B:26511387	M	Ccl28 (ENSMUSG00000074715) Ccl3 (ENSMUSG00000000982) Ccl4 (ENSMUSG00000018930)	CCL3, CCL4	26713602
chitinase-like	IMM:25694607, 25082704, 30500858, 9828134	R	Chil3 (ENSMUSG00000040809) Chil4 (ENSMUSG00000063779) Chil6 (ENSMUSG00000027902)	CHI3L1	30948312
chitinase, acidic 1	OTH:28833103	R	Chia1 (ENSMUSG00000062778)	CHIA	30117166
chloride channel accessory	IMM:25033194, 24033950 | N&B:12944538,18616988	R	Clca3a1 (ENSMUSG00000056025) Clca3a2 (ENSMUSG00000028262) Clca4a (ENSMUSG00000068547)	CLCA3P	N/A
chloride channel, voltage-sensitive 4	S&K:16129671	R	Clcn4 (ENSMUSG00000000605)	CLCN4	16176272
chymase 1	IMM:1527387 | OTH:19470876	R	Cma1 (ENSMUSG00000022225) Cma2 (ENSMUSG00000068289)	CMA1	24516344
chymotrypsin like elastase family 3	OTH:28062577	R	Cela3a (ENSMUSG00000078520) Cela3b (ENSMUSG00000023433)	CELA3A, CELA3B	2826474
claudin 34	Unknown	U	Cldn34c1 (ENSMUSG00000079450)	CLDN34	N/A
clavesin	N&B:19651769	U	Clvs2 (ENSMUSG00000019785)	CLVS2	19651769
coiled-coil domain-containing protein	OTH:27492088,19277478	R	Ccdc55 (-) Ccdc7b (ENSMUSG00000056018) Ccdc96 (ENSMUSG00000050677)	CCDC7	22145905
complement component	IMM: 28873507,25339671	M	C4b (ENSMUSG00000073418) Cfh (ENSMUSG00000026365) Cfhr2 (ENSMUSG00000033898) Gm4788 (ENSMUSG00000070594)	CFH, C4B	29686068
complement component 1	OTH:12513694	R	C1ra (ENSMUSG00000055172) C1s1 (ENSMUSG00000038521)	C1S	22855709
complement decay-accelerating factor	IMM: 28838952	R	Cd55 (ENSMUSG00000026399) Cd55b (ENSMUSG00000026401)	CD55	30190327
cone-rod homeobox, opposite strand	REP:23510645	R	Crxos (ENSMUSG00000074365)	CRX	30067412
contactin associated protein-like 2	N&B:29429934,28966979	R	Cntnap2 (ENSMUSG00000039419)	CNTNAP2	30586385
cyclin-dependent kinase	OTH:28255017, 21224071	R	Cdk6 (ENSMUSG00000040274)	CDK6	25704240
cystatin-A	OTH:16143425	R	Stfa2 (ENSMUSG00000022902) Stfa2l1 (ENSMUSG00000059657) Stfa3 (ENSMUSG00000054905) BC100530 (ENSMUSG00000071561) Gm5483 (ENSMUSG00000079597) 2010005H15Rik (ENSMUSG00000095620)	CSTA	21325429
cysteine and tyrosine-rich protein 1	OTH:12062809	R	Cyyr1 (ENSMUSG00000041134)	CYYR1	12062809
cysteine rich secretory protein	REP:26416967	R	Crisp1 (ENSMUSG00000025431) Crisp3 (ENSMUSG00000025433)	CRISP1	23987519
cysteine-rich perinuclear theca	REP: 15286030,16477651	R	Cypt1 (ENSMUSG00000023257) Cypt14 (ENSMUSG00000095240) Cypt15 (ENSMUSG00000079619) Cypt2 (ENSMUSG00000090132) Cypt3 (ENSMUSG00000048573)	VCX, VCY	12862317
cytochrome P450	OTH:8845856,15128046,26681736	M	Cyp21a1 (ENSMUSG00000024365) Cyp2a5 (ENSMUSG00000005547) Cyp2b13 (ENSMUSG00000040583) Cyp2c37 (ENSMUSG00000042248) Cyp2c38 (ENSMUSG00000032808) Cyp2c39 (ENSMUSG00000025003) Cyp2c40 (ENSMUSG00000025004) Cyp2c50 (ENSMUSG00000054827) Cyp2c54 (ENSMUSG00000067225) Cyp2c65 (ENSMUSG00000067231) Cyp2c66 (ENSMUSG00000067229) Cyp2c67 (ENSMUSG00000062624) Cyp2c68 (ENSMUSG00000074882) Cyp2d10 (ENSMUSG0000009…	CYP members	28734893
cytokine receptor common subunit beta	IMM: 1363815,25306126,27468760	R	Csf2ra (ENSMUSG00000059326) Csf2rb (ENSMUSG00000071713) Csf2rb2 (ENSMUSG00000071714)	CSF2RA, CSF2RB	23108143
D-2-hydroxyglutarate dehydrogenase	OTH:15070399	R	D2hgdh (ENSMUSG00000073609)	D2HGDH	26178471
defensins	IMM: 12949495, 10521347, 21041494	M	Defa17 (ENSMUSG00000060208) Defa21 (ENSMUSG00000074447) Defa22 (ENSMUSG00000074443) Defa24 (ENSMUSG00000064213) Defa25 (ENSMUSG00000094687) Defa26 (ENSMUSG00000060070) Defa5 (ENSMUSG00000074439) Defa-rs1 (ENSMUSG00000074437) Defa-rs7 (ENSMUSG00000074442) Defb3 (ENSMUSG00000039775) Defb46 (ENSMUSG00000071169) Defb5 (ENSMUSG00000039785) Defb6 (ENSMUSG00000050756) Defb7 (ENSMUSG00000037790) Defb8 (E…	DEFB4A, DEFB1, DEFB103B, DEFA1, DEFA5, DEFA3, DEFA6, DEFB103A, DEFA1B, DEFB104A, DEFA4	19758174
deleted in malignant brain tumors 1	OTH:10444583,21098262	R	Dmbt1 (ENSMUSG00000047517)	DMBT1	29148567
demilune cell and parotid protein	REP:16239302 | IMM:16954406	R	Dcpp1 (ENSMUSG00000096445) Dcpp2 (ENSMUSG00000096278) Dcpp3 (ENSMUSG00000057417)	ZG16B	22907431
Der1-like domain family	IMM:25078082	R	Derl2 (ENSMUSG00000018442)	DERL2	16449192
desmoglein 1	OTH:23974871,12787123	R	Dsg1a (ENSMUSG00000069441) Dsg1b (ENSMUSG00000061928)	DSG1	23974871
desumoylating isopeptidase	OTH: 25918161	R	Desi2 (ENSMUSG00000026502)	DESI2	25918161
developmental pluripotency associated 1	OTH:24859004	R	Dppa1 (ENSMUSG00000064010)	DPPA2	18519755
developmentally regulated GTP binding protein	REP:1280421	R	Drg1 (ENSMUSG00000020457)	DRG1	28855639
dimethylaniline monooxygenase homologues	Unknown	U	Gm4846 (ENSMUSG00000086056) Gm4847 (ENSMUSG00000051081)	No
DMRT-like	REP: 11863363,16488114, 22425532	U	Dmrtc1b (ENSMUSG00000073027) Dmrtc1c1 (ENSMUSG00000067562) Dmrtc1c2 (ENSMUSG00000067561) Gm9112 (ENSMUSG00000079479)	DMRTC1	11863363
DNA-directed RNA polymerase II subunit	OTH:8034326	R	Polr2b (ENSMUSG00000029250) Polr3a (ENSMUSG00000025280)	POLR2B	21670157
DnaJ heat shock protein family (Hsp40)	REP: 9521861,18184612	R	Dnajb3 (ENSMUSG00000081984)	DNAJB3	N/A
double homeobox family member	Unknown	U	Duxf3 (ENSMUSG00000075046) AW822073 (ENSMUSG00000058537) Gm4981 (ENSMUSG00000075045) Gm6401 (ENSMUSG00000095044)	No
Dxbay18 homologue	Unknown	U	Gm5936 (ENSMUSG00000079531)	No
dynein light chain Tctex-type 1	OTH:29535305	U	Dynlt1a (ENSMUSG00000092074) Dynlt1f (ENSMUSG00000095677)	DYNLT1	29535305
dynein, axonemal, heavy chain	REP: 24421334,15068262	R	Dnah7a (ENSMUSG00000096141) Dnah7b (ENSMUSG00000041144) Dnah7c (ENSMUSG00000101337) Dnah8 (ENSMUSG00000033826)	DNAH7	11877439
EF hand domain family	OTH:30481768	R	Efhb (ENSMUSG00000023931)	EFHB	29845934
Eif1a homologues	Unknown	U	Gm5662 (ENSMUSG00000079029) Gm7104 (ENSMUSG00000094635) Gm5039 (ENSMUSG00000093847) Gm10436 (ENSMUSG00000066027) Gm2022 (ENSMUSG00000113971) Gm2016 (ENSMUSG00000072905) Gm2035 (ENSMUSG00000096619) Gm2056 (ENSMUSG00000095717) Gm8300 (ENSMUSG00000079034) Gm10436 (ENSMUSG00000066027) Gm21319 (ENSMUSG00000095724) Gm10264 (ENSMUSG00000113583)	No
enoyl coenzyme A hydratase	OTH:29526751	R	Ech1 (ENSMUSG00000053898)	ECH1	16615866
enoyl-Coenzyme A delta isomerase	OTH:10419495	R	Eci2 (ENSMUSG00000021417)	ECI2	15217832
eosinophil-associated, ribonuclease A	IMM: 16969722,27765572, 11331942,24297871,15526002	R	Ear1 (ENSMUSG00000072601) Ear10 (ENSMUSG00000090166) Ear14 (ENSMUSG00000050766) Ear2 (ENSMUSG00000072596) Ear6 (ENSMUSG00000062148) Rnase2a (ENSMUSG00000047222) Rnase2b (ENSMUSG00000059606) Rnase4 (ENSMUSG00000021876)	EDN1, EDN2, RNASE3	29913121, 23597768
ethanolamine kinase 2	REP:18755794	R	Etnk2 (ENSMUSG00000070644)	ETNK2	16861741
eukaryotic translation initiation factors	OTH:17504939	R	Eif1a (ENSMUSG00000057561) Eif4ebp1 (ENSMUSG00000031490) Eif4g2 (ENSMUSG00000005610) Bzw1 (ENSMUSG00000051223) Gm8994 (ENSMUSG00000094973) Gm21936 (ENSMUSG00000097581) Gm2075 (ENSMUSG00000096049) Gm6803 (ENSMUSG00000096803) Gm5580 (ENSMUSG00000107906) Gm8332 (ENSMUSG00000095799) BX294161 (-)	EIF1, EIF4A1, EIF4E	20921384, 10228174
exocrine gland secreted peptide	S&K: 24089208,16208374,17935991	R	Esp15 (ENSMUSG00000095104) Esp16 (ENSMUSG00000096345) Esp18 (ENSMUSG00000094024) Esp3 (ENSMUSG00000093957) Esp31 (ENSMUSG00000092342) Esp34 (ENSMUSG00000092244) Esp36 (ENSMUSG00000092322) Esp38 (ENSMUSG00000095886) Esp4 (ENSMUSG00000095540) Esp6 (ENSMUSG00000092043) Esp5 (ENSMUSG00000117190)	No
F-box protein	N&B:19398581 | OTH:24992930,19996097	R	Fbxo45 (ENSMUSG00000035764) Fbxw17 (ENSMUSG00000037816)	FBXW11, FBXW5, FBXW8, FBXW9, FBXW10	16865294
factor 8-associated gene	IMM: 23749422	R	F8a (ENSMUSG00000078317)	F8A1, F8A2, F8A3	15687285
FAM75 Homologues	Unknown	U	Gm904 (ENSMUSG00000096641) Gm906 (ENSMUSG00000095300) Gm8765 (ENSMUSG00000094918)	No
family with sequence similarity 111	Unknown	U	Fam111a (ENSMUSG00000024691)	FAM111A	24635597
ferritin	REP:20185572 | OTH:25749565	R	Fthl17b (ENSMUSG00000078208) Fthl17c (ENSMUSG00000060685) Fthl17d (ENSMUSG00000078206) Fthl17e (ENSMUSG00000071815) Fthl17f (ENSMUSG00000072249)	FTHL17	25749565
fibroblast growth factor 10	N&B:23554498 | OTH:26321752,23468377	R	Fgf10 (ENSMUSG00000021732)	FGF10	16630169
fibronectin type III domain containing	OTH:12384288	R	Fnd3c2 (ENSMUSG00000073012) Fndc3c1 (ENSMUSG00000033737) Fndc4 (ENSMUSG00000038552)	FNDC3A, FNDC3B	23639254
FMS-like tyrosine kinase 4	IMM:27525437	R	Flt4 (ENSMUSG00000020357)	FLT4	26714373
folate hydrolase 1	N&B:27091009,25872793	R	Folh1 (ENSMUSG00000001773)	FOLH1	29807781
FRY like transcription coactivator	OTH:29409347	R	Fryl (ENSMUSG00000070733)	FRYL	18195096
G protein-coupled receptor 137B	OTH:9521871	R	Gpr137b (ENSMUSG00000021306)	GPR137B	31036939
galactose-3-O-sulfotransferase 2	OTH:15926885	R	Gal3st2 (ENSMUSG00000094651) Gm6086 (ENSMUSG00000073608) Gm9994 (ENSMUSG00000093805)	GAL3ST2	12036446
gap junction protein, alpha	OTH:25294879	R	Gja3 (ENSMUSG00000048582)	GJA3	26683566
gasdermin A&C	OTH: 23979942,17350798	R	Gsdma (ENSMUSG00000017204) Gsdma2 (ENSMUSG00000017211) Gsdma3 (ENSMUSG00000064224) Gsdmc (ENSMUSG00000079025) Gsdmc2 (ENSMUSG00000056293) Gsdmc4 (ENSMUSG00000055748)	GSDMA	29348297
GDP dissociation inhibitor	N&B: 28057534,12354782	R	Gdi1 (ENSMUSG00000015291)	GDI1	21736009
general transcription factor II A	REP:24176642 | OTH:14570910	R	Gtf2a1 (ENSMUSG00000020962)	GTF2A1	15257296
glioma pathogenesis-related protein 1	OTH:26988096,22025562	R	Glipr1 (ENSMUSG00000056888) Glipr1l1 (ENSMUSG00000020213)	GLIPR1	28771580
glucagon like peptide 1 receptor	OTH:29694904	R	Glp1r (ENSMUSG00000024027)	GLP1R	29907137
glutamate receptor interacting protein 2	N&B: 28063882,24126453	R	Grip2 (ENSMUSG00000030098)	No
glutathione S-transferase	OTH:24056816	R	Gsta2 (ENSMUSG00000057933)	GSTA2	15778998
GRB2 associated binding protein 3	IMM:11739737	R	Gab3 (ENSMUSG00000032750)	GAB3	23431498
GTPase, very large interferon inducible 1	IMM: 12874213	U	Gvin1 (ENSMUSG00000045868) Gm4070 (ENSMUSG00000078606)	GVINP1
guanylate-binding proteins	IMM:10676968,23248289,29174633	M	Gbp2 (ENSMUSG00000028270) Gbp2b (ENSMUSG00000040264) Gbp3 (ENSMUSG00000028268) Gbp8 (ENSMUSG00000034438)	GBP1, GBP2, GBP3, GBP4, GBP5, GBP6, GBP7	26996307, 29618166
harvey rat sarcoma virus oncogene	OTH: 29254681	R	Hras (ENSMUSG00000025499)	HRAS	29739933
HEAT repeat containing	Unknown	R	Heatr5a (ENSMUSG00000035181)	HEATR5A
heat shock protein 90	OTH:17923092	R	Hsp90ab1 (ENSMUSG00000023944) Hsp90b1 (ENSMUSG00000020048)	HSP90AB1	28651008
helicase with zinc finger domain	OTH: 21765940	R	Helz (ENSMUSG00000020721)	HELZ	12691822
hemicentin 1	OTH:28209981	R	Hmcn1 (ENSMUSG00000066842)	HMCN1	24604465
hepcidin antimicrobial peptide	IMM: 28507548,28465342	M	Hamp (ENSMUSG00000050440) Hamp2 (ENSMUSG00000056978)	HAMP	30402883
heterogeneous nuclear ribonucleoprotein L	OTH:23161687,12130696	R	Hnrnpl (ENSMUSG00000015165)	HNRNPL	28088793
histone family	OTH:15720718	R	H2afj (ENSMUSG00000060032) Hist4h4 (ENSMUSG00000096010) H2al1k (ENSMUSG00000100448)	H2, H4 members	15282608
holliday junction recognition protein	OTH:26149421	R	Hjurp (ENSMUSG00000044783)	HJURP	26063729
homolog, spindle assembly associated (yeast)	OTH:26923803	R	Sfi1 (ENSMUSG00000023764)	SFI1	16956364
human C12orf60 homologue	Unknown	U	BC049715 (ENSMUSG00000047515)	C12orf60
human C12orf73 homologue	Unknown	U	1190007I07Rik (ENSMUSG00000063320)	C12orf73
human C19orf12 homologue	Unknown	U	1600014C10Rik (ENSMUSG00000054676)	C19orf12
human C6orf118 homologue	Unknown	U	1700010I14Rik (ENSMUSG00000023873)	C6orf118
human CXorf40A homologue	Unknown	U	1110012L19Rik (ENSMUSG00000045237)	CXorf40A
human GSTA5 homologue	Unknown	U	Gm10639 (ENSMUSG00000074179)	GSTA5
human KIAA1614 homologue	Unknown	U	BC034090 (ENSMUSG00000033722)	KIAA1614
human PRR23A homologue	Unknown	U	7420426K07Rik (ENSMUSG00000074123)	PRR23A
hydroxy-delta-5-steroid dehydrogenase	Unknown	R	Hsd3b3 (ENSMUSG00000062410)	No
hydroxysteroid sulfotransferase enzymes	OTH: 17123747,16807285,16322073	R	Sult2a1 (ENSMUSG00000078798) Sult2a2 (ENSMUSG00000070811) Sult2a3 (ENSMUSG00000074375) Sult2a5 (ENSMUSG00000078799) Sult2a8 (ENSMUSG00000030378) Sult3a1 (ENSMUSG00000069668)	SULT2A1, SULT2B1, SULT4A1	29671343
ilvB acetolactate synthase like	Unknown	R	Ilvbl (ENSMUSG00000032763)	ILVBL	29246216
immunity regulated GTPase	IMM: 24175088,19430648 | OTH:30275530	L	Iigp1 (ENSMUSG00000054072) Tgtp1 (ENSMUSG00000078922) Tgtp2 (ENSMUSG00000078921) Gm12185 (ENSMUSG00000048852) Gm4841 (ENSMUSG00000068606) Gm4951 (ENSMUSG00000073555) F830016B08Rik (ENSMUSG00000090942)	No
immunoglobulin Heavy chain	IMM: 26194750,6417546	M	Ighv10-1 (-) Ighv10-3 (-) Ighv1-11 (-) Ighv11-1 (-) Ighv1-12 (-) Ighv11-2 (-) Ighv1-13 (-) Ighv1-15 (-) Ighv1-16 (-) Ighv1-18 (-) Ighv1-19 (-) Ighv1-20 (-) Ighv1-22 (-) Ighv1-23 (-) Ighv1-24 (-) Ighv1-26 (-) Ighv1-31 (-) Ighv1-34 (-) Ighv1-36 (-) Ighv1-37 (-) Ighv1-39 (-) Ighv1-4 (-) Ighv14-1 (-) Ighv1-42 (-) Ighv14-2 (-) Ighv1-43 (-) Ighv14-3 (-) Ighv14-4 (-) Ighv1-49 (-) Ighv1-5 (-) Ighv1-50 (-…	IGHV members	6089186
immunoglobulin heavy constant delta	IMM: 22158414,20176268	R	Ighd1-1 (-) Ighd2-3 (-) Ighd2-4 (-) Ighd2-5 (-) Ighd2-6 (-) Ighd2-7 (-) Ighd2-8 (-) Ighd3-2 (-) Ighd5-2 (-) Ighd5-3 (-) Ighd5-4 (-) Ighd5-5 (-) Ighd5-6 (-) Ighd5-7 (-) Ighd5-8 (-)	IGHD members	3138112
immunoglobulin kappa variable	IMM: 20556377,11872956,6431410,9603450,10427967,10427968,15378297	L	Igkv10-94 (-) Igkv10-95 (-) Igkv10-96 (-) Igkv1-110 (-) Igkv11-125 (-) Igkv1-117 (-) Igkv1-131 (-) Igkv1-132 (-) Igkv1-133 (-) Igkv1-135 (-) Igkv12-41 (-) Igkv12-44 (-) Igkv12-46 (-) Igkv13-84 (-) Igkv14-111 (-) Igkv14-130 (-) Igkv17-121 (-) Igkv17-127 (-) Igkv2-109 (-) Igkv2-112 (-) Igkv2-137 (-) Igkv3-1 (-) Igkv3-10 (-) Igkv3-12 (-) Igkv3-2 (-) Igkv3-3 (-) Igkv3-4 (-) Igkv3-5 (-) Igkv3-7 (-) Ig…	IGKV members	4216454
immunoglobulin lambda	IMM:2908491,3110349	R	Iglc1 (-) Iglc2 (-) Iglc3 (-) Iglc4 (-) Iglj1 (-) Iglj2 (-) Iglj3 (-) Iglj3p (-) Iglj4 (-) Iglv1 (-) Iglv2 (-) Iglv3 (-)	IGLC members	6404900
insulin-like growth factor binding protein	OTH:28619711,27397633	R	Igfbp7 (ENSMUSG00000036256)	IGFBP7	25984973
intelectin locus	IMM:15265922,21324158,30275530	L	Itln1 (ENSMUSG00000038209) Cd244 (ENSMUSG00000004709)	ITLN1, ITLN2, CD244	28073124
interferon alpha	IMM: 8751858,24362405,15546383,17532550,15233997	R	Ifna11 (ENSMUSG00000100549) Ifna13 (ENSMUSG00000063376) Ifna16 (ENSMUSG00000078355) Ifna2 (ENSMUSG00000078354) Ifna4 (ENSMUSG00000070904) Ifna5 (ENSMUSG00000096682) Ifna6 (ENSMUSG00000101252) Ifna7 (ENSMUSG00000100713) Ifnab (ENSMUSG00000100079) C87499 (ENSMUSG00000038330)	IFNA members	8586031
interferon induced protein with tetratricopeptide repeats	IMM:25428874,27240734	R	Ifit1bl1 (ENSMUSG00000079339) Ifit3 (ENSMUSG00000074896) Ifit3b (ENSMUSG00000062488)	IFIT1, IFIT1B, IFIT2, IFIT3, IFIT5	27956805
interferon regulatory factor	IMM:27895424,25595782,25031348	R	Irf5 (ENSMUSG00000029771)	IRF5	30176312
interferon-Responsive Finger Protein	IMM:19147168,16648259	M	Trim34a (ENSMUSG00000056144) Trim34b (ENSMUSG00000090215) Trim43a (ENSMUSG00000090693) Trim43b (ENSMUSG00000079162) Trim43c (ENSMUSG00000067399) Trim5 (ENSMUSG00000060441)	TRIM members	30503508
interleukin	IMM:15749024,28724920,26203636	R	Il1f8 (ENSMUSG00000026985)	IL1F10	20959797
interleukin 10-related T cell-derived inducible factor beta	IMM:10657629,10954742	R	Iltifb (ENSMUSG00000090461)	IL21	10954742
intermediate filament family orphan 1	Unknown	R	Iffo1 (ENSMUSG00000038271)	IFFO1	8771189
intraflagellar transport 172	OTH: 29659833	R	Ift172 (ENSMUSG00000038564)	IFT172	26763875
INTS3 and NABP interacting protein	OTH:19786574	R	Inip (ENSMUSG00000038544)	INIP	29150435
IQ motif containing M	Unknown	U	1700007B14Rik (ENSMUSG00000031620)	IQCM	N/A
kallikrein	OTH:28842604,15040788,11226291	R	Klk1b1 (ENSMUSG00000063133) Klk1b11 (ENSMUSG00000044485) Klk1b16 (ENSMUSG00000038968) Klk1b21 (ENSMUSG00000066516) Klk1b22 (ENSMUSG00000060177) Klk1b24 (ENSMUSG00000063713) Klk1b26 (ENSMUSG00000053719) Klk1b27 (ENSMUSG00000063177) Klk1b3 (ENSMUSG00000066515) Klk1b9 (ENSMUSG00000059042)	KLK members	25100328
keratin	OTH:1372089	R	Krt83 (ENSMUSG00000067613) Krt84 (ENSMUSG00000044294) Krt85 (-)	KRT members	27965375
keratin associated protein	OTH: 12359730	R	Krtap19-1 (ENSMUSG00000060691) Krtap19-2 (ENSMUSG00000057650) Krtap19-3 (ENSMUSG00000060469) Krtap31-2 (ENSMUSG00000051481) Krtap5-1 (ENSMUSG00000066100) Gm11565 (ENSMUSG00000078256) Gm4559 (ENSMUSG00000056885)	KRTAP members	15955084
KH homology domain containing 1	REP: 20668163,17913455	R	Khdc1a (ENSMUSG00000067750) Khdc1b (ENSMUSG00000085079) Khdc1c (ENSMUSG00000041722)	KHDC1, KHDC1L, KHDC1P, KHDC3, KHDC3L	17913455
kinesin family member C1	OTH:18237440	R	Kifc1 (ENSMUSG00000079553)	KIFC1	29620256
kininogen 1	OTH:22936662	R	Kng1 (ENSMUSG00000022875)	KNG1	28005926
La ribonucleoprotein domain family member	OTH:26933087,25534202	R	Larp4b (ENSMUSG00000033499)	LARP4B	26933087
late Cornified Envelope	OTH: 19169255,17410201	R	Lce3b (ENSMUSG00000042031) Lce3c (ENSMUSG00000045475) Lce3d (ENSMUSG00000043472) Lce3e (ENSMUSG00000074433)	LCE3A, LCE3B, LCE3C	19169255
late endosomal/lysosomal adaptor, MAPK and MTOR activator 4	Unknown	U	Lamtor4 (ENSMUSG00000050552)	LAMTOR4	25567906
lectin, galactose binding, soluble 4	IMM:18612433	R	Lgals4 (ENSMUSG00000053964)	LGALS4	28947766
leucine rich repeats and death domain containing 1	Unknown	U	Lrrd1 (ENSMUSG00000040367)	LRRD1	N/A
leucine zipper protein 4	OTH:25662211	U	Luzp4 (ENSMUSG00000079387) Gm15097 (ENSMUSG00000094378) Gm15127 (ENSMUSG00000096834) Gm15128 (ENSMUSG00000095872)	LUZP4	25662211
ligand dependent nuclear receptor corepressor-like	N&B:12560079	R	Lcorl (ENSMUSG00000015882)	LCORL	23202124
lincRNA Gm5878	Unknown	U	Gm5878 (ENSMUSG00000072952)	No
lipocalin	IMM:28396494 |OTH: 15363845,30782214	R	Lcn4 (ENSMUSG00000026919) Obp2a (ENSMUSG00000062061) Gm14743 (ENSMUSG00000079519)	No
Ly49 Receptors and C-type lectin	IMM:24418814,15931229	L	Klra1 (ENSMUSG00000079853) Klra10 (ENSMUSG00000072718) Klra17 (ENSMUSG00000014543) Klra3 (ENSMUSG00000067591) Klra4 (ENSMUSG00000079852) Klra5 (ENSMUSG00000030173) Klra6 (ENSMUSG00000061769) Klra7 (ENSMUSG00000067599) Klra8 (ENSMUSG00000089727) Klra9 (ENSMUSG00000033024) Klrb1 (ENSMUSG00000079299) Klrb1a (ENSMUSG00000030361) Klrb1c (ENSMUSG00000030325) Klrc1 (ENSMUSG00000030167) Klrc2 (ENSMUSG000…	No
Ly6	IMM:23543767,10714688, 9650569,27098205,20164425	M	Ly6a (ENSMUSG00000075602) Ly6c1 (ENSMUSG00000079018) Ly6c2 (ENSMUSG00000022584) Ly6g (ENSMUSG00000022582) Gm20654 (ENSMUSG00000093626)	LY6 members	30190477
LYN proto-oncogene, Src family tyrosine kinase	IMM:27591397,26574781,25339668	M	Lyn (ENSMUSG00000042228)	LYN	27756880
lysine acetyltransferase	OTH:27940555	R	Csrp2bp (ENSMUSG00000027425) Kat2b (ENSMUSG00000000708)	KAT2B	28053092
lysozyme 2	IMM: 15265906	M	Lyz2 (ENSMUSG00000069516)	Lyz2	29572472
M-phase specific PLK1 intereacting protein	OTH: 15645389	U	Mplkip (ENSMUSG00000012429)	MPLKIP	26880286
maestro heat-like repeat family member 2A	Unknown	U	Mroh2a (ENSMUSG00000079429)	MROH2A	N/A
major facilitator superfamily domain containing 8	OTH: 29514215	R	Mfsd8 (ENSMUSG00000025759)	MFSD8	30144815
major urinary proteins	S&K: 11740558	M	Mup4 (ENSMUSG00000041333) Mup6 (ENSMUSG00000078689)	No
Mas and Its Related G Protein–Coupled Receptors	N&B: 26590341, 20004959	R	Mrgpra1 (ENSMUSG00000050650) Mrgpra2a (ENSMUSG00000093973) Mrgpra2b (ENSMUSG00000096719) Mrgpra3 (ENSMUSG00000078698) Mrgpra4 (ENSMUSG00000067173) Mrgpra6 (ENSMUSG00000052303) Mrgpra9 (ENSMUSG00000074111) Mrgprb8 (ENSMUSG00000050870) Mrgprx1 (ENSMUSG00000070552)	hMRGPRX1, hMRGPRX2, hMRGPRX3, hMRGPRX4	25244929
mast cell protease and granzyme	IMM: 3292396,26894590,21248253	R	Mcpt1 (ENSMUSG00000022227) Mcpt2 (ENSMUSG00000022226) Mcpt4 (ENSMUSG00000061068) Mcpt9 (ENSMUSG00000071361) Gzma (ENSMUSG00000023132) Gzme (ENSMUSG00000022156)	CPT1B	26058865
mcf.2 transforming sequence	OTH:28541439,24778185	R	Mcf2 (ENSMUSG00000031139)	MCF2	25723869
melanoma Antigen Family	REP: 10920243,8535061 | OTH: 24764584,17942928, 28300603	R	Magea1 (ENSMUSG00000096644) Magea2 (ENSMUSG00000055746) Magea3 (ENSMUSG00000094196) Magea5 (ENSMUSG00000079349) Magea6 (ENSMUSG00000063728) Magea8 (ENSMUSG00000079350) Mageb1 (ENSMUSG00000062162) Mageb2 (ENSMUSG00000073069) Mageb4 (ENSMUSG00000035427) Mageh1 (ENSMUSG00000047238) Gm5072 (ENSMUSG00000094861)	MAGEA members	27542766
membrane-spanning 4-domains, subfamily A, member 4C	IMM:11245982,11401424	R	Ms4a4c (ENSMUSG00000024675)	MS4A4A, MS4A4E	28303902
metabolism of cobalamin associated B	OTH:23022071	R	Mmab (ENSMUSG00000029575)	MMAB	23707710
metallo-beta-lactamase domain containing 1	Unknown	U	Mblac1 (ENSMUSG00000049285)	MBLAC1	30507380
methyltransferase like 4	Unknown	U	Mettl4 (ENSMUSG00000055660)	METTL4	27373337
mevalonate kinase	OTH:18008182	R	Mvk (ENSMUSG00000041939)	MVK	29290516
mex3 RNA binding family member C	IMM:24706898 | OTH:24741071	R	Mex3c (ENSMUSG00000037253)	MEX3C	28808060
MHC locus	IMM:6152713,9148789,2076187	M	H2-Bl (ENSMUSG00000073406) H2-D1 (ENSMUSG00000073411) H2-DMb1 (ENSMUSG00000079547) H2-DMb2 (ENSMUSG00000037548) H2-K1 (ENSMUSG00000061232) H2-Ke6 (ENSMUSG00000073422) H2-M10.1 (ENSMUSG00000024448) H2-M10.3 (ENSMUSG00000058124) H2-M10.6 (ENSMUSG00000037130) H2-Q1 (ENSMUSG00000079507) H2-Q10 (ENSMUSG00000067235) H2-Q2 (ENSMUSG00000091705) H2-Q4 (ENSMUSG00000035929) H2-Q5 (ENSMUSG00000055413) H2-Q6 …	HLA members	13582558
microfibrillar-associated protein 1A	Unknown	U	Mfap1a (ENSMUSG00000068479)	MFAP1	7835894
microtubule associated protein 11	N&B:30715179	R	BC037034 (ENSMUSG00000036948)	MAP11	30715179
microtubule-associated protein, RP/EB family, member 3	OTH:17658256,26119739	R	Mapre3 (ENSMUSG00000029166)	MAPRE3	20632835
midline 1	IMM:25043946 | OTH:26788540	R	Mid1 (ENSMUSG00000035299)	MID1	27367845
MIS12 kinetochore complex component	OTH:24530301	U	Mis12 (ENSMUSG00000040599)	MIS12	24530301
mismatch repair system component	OTH:11223406	R	Pms1 (ENSMUSG00000026098)	PMS1	23608172
MRPP3 homologue	OTH:19624571	U	1110008L16Rik (ENSMUSG00000021023)	PRORP	N/A
mucin	OTH:20303649,19293191	R	Muc4 (ENSMUSG00000079620) Mucl2 (ENSMUSG00000036925) Prol1 (ENSMUSG00000064156)	MUC4	29317712
mucosal pentraxin 2	Unknown	U	Mptx2 (ENSMUSG00000079180)	MPTX1	N/A
murinoglobulin	IMM: 12183561 | OTH:12906888 | N&B: 11278732	R	Mug1 (ENSMUSG00000059908) Mug2 (ENSMUSG00000030131)	No
myosin IXb	OTH:28585695	R	Myo9b (ENSMUSG00000004677)	MYO9B	27556856
myristoylated alanine rich protein kinase C substrate	IMM:29715315 | OTH:26744461	R	Marcks (ENSMUSG00000069662)	MARCKS	30209404
N-acetyltransferase 8 (GCN5-related) family member 6	Unknown	U	Gm11128 (ENSMUSG00000079495)	No
N-myc downstream regulated gene 3	REP:28290521 | OTH:29096585	R	Ndrg3 (ENSMUSG00000027634)	NDRG3	30413609
NADH:ubiquinone oxidoreductase complex assembly factor 4	N&B:23702311	R	Ndufaf4 (ENSMUSG00000028261)	NDUFAF4	28853723
NDC80 kinetochore complex component	OTH:21600073	R	Ndc80 (ENSMUSG00000024056)	NDC80	30044223
nephronophthisis 3	OTH:21633408	R	Nphp3 (ENSMUSG00000032558)	NPHP3	28921755
NFKB inhibitor epsilon	IMM:15634922,10570287	R	Nfkbie (ENSMUSG00000023947)	NFKBIE	27670424
NLR Family, Apoptosis Inhibitory Protein	IMM: 23940371,25121751,11930148,18981241 | N&B: 11030753 | OTH: 10708519	L	Naip1 (ENSMUSG00000021640) Naip5 (ENSMUSG00000071203) Naip6 (ENSMUSG00000078942)	NAIP	29311650
NOD like receptors	IMM: 12563287,21209283 | OTH:30275530	L	Nlrp1a (ENSMUSG00000069830) Nlrp1b (ENSMUSG00000070390) Nlrp4b (ENSMUSG00000034087) Nlrp4c (ENSMUSG00000034690) Nlrp4e (ENSMUSG00000045693) Nlrp4f (ENSMUSG00000032999) Nlrp9a (ENSMUSG00000054102)	NLRP members	23382179, 30872533
NOP2 nucleolar protein	N&B:18405070 | OTH:26632338	R	Nop2 (ENSMUSG00000038279)	NOP2	25481415
nuclear Body Proteins	IMM:28968443,24194542 |OTH:11534816	R	Sp100 (ENSMUSG00000026222) Sp110 (ENSMUSG00000070034) Sp140 (ENSMUSG00000070031) C130026I21Rik (ENSMUSG00000052477) A530032D15Rik (ENSMUSG00000089844)	SP100, SP110, SP140, SP140L	17883869
nuclear receptor coactivator 7	OTH:29384414	R	Ncoa7 (ENSMUSG00000039697)	NCOA7	18497940
nuclear transcription factor, X-box binding 1	IMM:25835743,12047746	M	Nfx1 (ENSMUSG00000028423)	NFX1	2511169
nucleolar protein interacting with the FHA domain of MKI67	OTH:12798774,11342549	R	Nifk (ENSMUSG00000026377)	NIFK	25826659
nucleosome assembly protein	IMM: 28659470 | N&B:29490266 | OTH:26824453	R	Nap1l1 (ENSMUSG00000058799) Nap1l2 (ENSMUSG00000082229)	NAP1L members	28659470
OAS1 2'-5'-oligoadenylate synthetase 1	IMM:19247438,18460447,28592649	M	Oas1a (ENSMUSG00000052776) Oas1b (ENSMUSG00000029605) Oas1c (ENSMUSG00000001166) Oas1e (ENSMUSG00000066867) Oas1f (ENSMUSG00000053765) Oas1g (ENSMUSG00000066861) Oas1h (ENSMUSG00000001168)	OAS1, OAS2, OAS3, OASL	10087211, 29242559
odorant binding proteins homologue	Unknown	U	Gm14743 (ENSMUSG00000079519) 5430402E10Rik (ENSMUSG00000044121) Gm14744 (ENSMUSG00000079522)	No
olfactory	S&K: 11802173,11802173,11875048,11752336,30275530 | N&B: 22573694	M	Olfr101 (ENSMUSG00000092077) Olfr102 (ENSMUSG00000091531) Olfr103 (ENSMUSG00000049618) Olfr1046 (ENSMUSG00000075197) Olfr1049 (ENSMUSG00000075194) Olfr1051 (ENSMUSG00000075193) Olfr1065 (ENSMUSG00000075182) Olfr1076 (ENSMUSG00000060742) Olfr1082 (ENSMUSG00000079239) Olfr1084 (ENSMUSG00000075177) Olfr1085 (ENSMUSG00000075176) Olfr1116 (ENSMUSG00000070855) Olfr1118 (ENSMUSG00000089732) Olfr1151 (EN…	OR members	1840504
oocyte maturation	REP:8608859,18354036	M	Omt2a (ENSMUSG00000066463) Omt2b (ENSMUSG00000038750)	No
oocyte specific homeobox	REP: 29033306, 1199172,26412852	R	Obox1 (ENSMUSG00000054310) Obox2 (ENSMUSG00000074369) Obox3 (ENSMUSG00000066772) Obox5 (ENSMUSG00000074366) Obox7 (ENSMUSG00000055942) Obox8 (ENSMUSG00000099216)	DLX4, DLX2, CDX2, HOXA10, CDX1, DLX3, MEOX1, DLX1, DLX6, OTX1, PHOX2A	25203062
orosomucoid	IMM: 10602993,9050929,22415874	M	Orm1 (ENSMUSG00000039196) Orm2 (ENSMUSG00000061540) Orm3 (ENSMUSG00000028359)	ORM1	25689617
osteocalcin	OTH:26055108	R	Bglap (ENSMUSG00000074483) Bglap2 (ENSMUSG00000074486)	BGLAP	30010079
OTU domain containing 4	IMM:29395066	R	Otud4 (ENSMUSG00000036990)	OTUD4	29395066
ovochymase 2	Unknown	R	Ovch2 (ENSMUSG00000048236)	OVCH2	N/A
oxysterol binding protein-like 5	OTH:17303778	R	Osbpl5 (ENSMUSG00000037606)	OSBPL5	19032366
Paf1/RNA polymerase II complex component	IMM:24420920	R	Ctr9 (ENSMUSG00000005609)	CTR9	29292210
paired immunoglobin-like type 2 receptor	IMM:22396535,20065029	R	Pilra (ENSMUSG00000046245) Pilrb1 (ENSMUSG00000066684) Pilrb2 (ENSMUSG00000066682) Gm15448 (ENSMUSG00000074419)	PILRA, PILRB	24843130
paired-Ig-like receptor	IMM:16011512,27324131,23152562,10359805 | N&B: 24302763	M	Pirb (ENSMUSG00000058818) Pira1 (ENSMUSG00000081665) Pira2 (ENSMUSG00000089942) Pira4 (-) Pira6 (-) Pira7 (-) Pira11 (-) Gm14548 (ENSMUSG00000074417) Lilra6 (ENSMUSG00000030427) Lilr4b (ENSMUSG00000089672) Lilrb4a (ENSMUSG00000062593)	LILRA members, LILRB members	28409541
pantothenate kinase 2	OTH:28189602	R	Pank2 (ENSMUSG00000037514)	PANK2	28680084
patched domain containing 3	REP:17904097	R	Ptchd3 (ENSMUSG00000039198)	PTCHD3	21439084
paternally expressed gene	REP: 24391757,23754418	R	Cts3 (ENSMUSG00000074870)	CTSA, CTSB, CTSC, CTSD, CTSE	26060270
PET117 homolog	Unknown	U	Pet117 (ENSMUSG00000098387)	PET117	28199844
PHD finger protein 11	IMM: 25091723,20421878	M	Phf11a (ENSMUSG00000044703) Phf11b (ENSMUSG00000091649) Phf11c (ENSMUSG00000091144) Phf11d (ENSMUSG00000068245) Gm6904 (ENSMUSG00000090881)	PHF11	20421878
phosphatidylserine decarboxylase	OTH:16192276	R	Pisd (ENSMUSG00000023452)	PISD	N/A
phosphodiesterase 10A	N&B: 24698799,25762721	R	Pde10a (ENSMUSG00000023868)	PDE10A	29165877
phospholipid phosphatase related	N&B:16144631,14750979	R	Lppr1 (ENSMUSG00000063446) Lppr3 (ENSMUSG00000035835)	PLPPR1, PLPPR2	14750979
pleckstrin homology like domain, family A, member 1	OTH:29127005	R	Phlda1 (ENSMUSG00000020205)	PHLDA1	30207029
polycystic kidney disease 1 like 2	S&K:16805797 | OTH:12782129	R	Pkd1l2 (ENSMUSG00000034416)	PKD1L2	24756726
polynucleotide kinase 3'- phosphatase	OTH:19671525,15749016	R	Pnkp (ENSMUSG00000002963)	PNKP	30195441
polypyrimidine tract binding protein	N&B:30401736 | REP:19843185	R	Ptbp1 (ENSMUSG00000006498)	PTBP1	30327198
PR domain containing 1, with ZNF domain	IMM:29698799,28833081	R	Prdm1 (ENSMUSG00000038151)	PRDM1	29760071
PRAME-like proteins	REP:28459457	R	Pramef17 (ENSMUSG00000078509) Pramef25 (ENSMUSG00000078511) Pramef6 (ENSMUSG00000078512) Gm13083 (ENSMUSG00000066688) Gm13101 (ENSMUSG00000078510) Gm13078 (ENSMUSG00000046435) Gm13119 (ENSMUSG00000070619) BC080695 (ENSMUSG00000070618) Pramel3 (ENSMUSG00000067360) Gm13078 (ENSMUSG00000046435) Gm13083 (ENSMUSG00000066688) GM13102 (ENSMUSG00000073723) Gm13023 (ENSMUSG00000066031) Gm13084 (ENSMUSG000…	PRAMEF members	N/A
predicted gene 10323	Unknown	U	Gm10323 (ENSMUSG00000114816)	No
predicted gene 10479	Unknown	U	Gm10479 (ENSMUSG00000116606)	No
predicted gene 10509	Unknown	U	Gm10509 (ENSMUSG00000073448)	No
predicted gene 10750	Unknown	U	Gm10750 (ENSMUSG00000074739)	No
predicted gene 10972	Unknown	U	Gm10972 (ENSMUSG00000078655)	No
predicted gene 11115	Unknown	U	Gm11115 (ENSMUSG00000079438)	No
predicted gene 12355	Unknown	U	Gm12355 (ENSMUSG00000078134)	No
predicted gene 12794	Unknown	U	Gm12794 (ENSMUSG00000070890)	No
predicted gene 12800	Unknown	U	Gm12800 (ENSMUSG00000037028)	No
predicted gene 1330	Unknown	U	Gm1330 (ENSMUSG00000063507)	No
predicted gene 14190	Unknown	U	Gm14190 (ENSMUSG00000078276)	No
predicted gene 16505	Unknown	U	Gm16505 (ENSMUSG00000096107)	No
predicted gene 20671	Unknown	U	Gm20671 (ENSMUSG00000093574)	No
predicted gene 28551	Unknown	U	Gm28551 (ENSMUSG00000099913)	No
predicted gene 3543	Unknown	U	Gm3543 (ENSMUSG00000093945)	No
predicted gene 5493	Unknown	U	Gm5493 (ENSMUSG00000098164)	No
predicted gene 5849	Unknown	U	Gm5849 (ENSMUSG00000096621)	No
predicted gene 5916	Unknown	U	Gm5916 (ENSMUSG00000091411)	No
predicted gene 6356	Unknown	U	Gm6356 (ENSMUSG00000091400)	No
predicted gene 8113	Unknown	U	Gm8113 (ENSMUSG00000089901)	No
predicted gene 8122	Unknown	U	Gm8122 (ENSMUSG00000094784)	No
predicted gene Gm6483	Unknown	U	Gm6483 (ENSMUSG00000087153)	No
predicted gene Gm6811	Unknown	U	Gm6811 (ENSMUSG00000091550)	No
predicted gene Gm8074	Unknown	U	Gm8074 (ENSMUSG00000090802)	No
predicted gene Gm8579	Unknown	U	Gm8579 (ENSMUSG00000106779)	No
predicted gene Gm9476	Unknown	U	Gm9476 (ENSMUSG00000112069)	No
predicted gene Gm9637	Unknown	U	Gm9637 (ENSMUSG00000093814)	No
predicted gene, 17521	Unknown	U	Gm17521 (ENSMUSG00000094864)	No
predicted gene, 17611	Unknown	U	Gm17611 (ENSMUSG00000090497)	No
predicted gene, 17654	Unknown	U	Gm17654 (ENSMUSG00000095743)	No
predicted gene, 20730	Unknown	U	Gm20730 (ENSMUSG00000076500)	No
predicted gene, 20946	Unknown	U	Gm20946 (ENSMUSG00000110699)	No
predicted gene, 21188	Unknown	U	Gm21188 (ENSMUSG00000095609)	No
predicted gene, 21887	Unknown	U	Gm21887 (ENSMUSG00000095562)	No
pregnancy specific glycoprotein	REP:25023693,12223519	R	Psg17 (ENSMUSG00000004540) Psg18 (ENSMUSG00000003505) Psg19 (ENSMUSG00000004542) Psg21 (ENSMUSG00000070796) Psg22 (ENSMUSG00000044903) Psg23 (ENSMUSG00000074359) Psg26 (ENSMUSG00000070799) Psg28 (ENSMUSG00000030373)	PSG members	2377620
probasin	REP:10861744	R	Pbsn (ENSMUSG00000000003)	No
processing of precursor 4, ribonuclease P/MRP family, (S. cerevisiae)	OTH:30341086	R	Pop4 (ENSMUSG00000030423)	POP4	15351636
prolactin family 3	OTH:18662396	R	Prl3d1 (ENSMUSG00000057170) Prl3d2 (ENSMUSG00000062737) Prl3d3 (ENSMUSG00000062201)	PRL	27856537
prolactin induced protein	IMM:25594453	R	Sval2 (ENSMUSG00000014104) Pip (ENSMUSG00000058499)	PIP	30393162
proline rich protein HaeIII subfamily 1	Unknown	U	Prh1 (ENSMUSG00000059934)	PRH1	18037651
proline-rich protein homologues	Unknown	U	Prb1 (ENSMUSG00000067543) Prp2 (ENSMUSG00000058295) Prpmp5 (ENSMUSG00000107874) Prr14l (ENSMUSG00000054280) Gm8882 (ENSMUSG00000030143)	PRB1, PRB2, PRB3, PRB4	9796777
prostaglandin-endoperoxide synthase	OTH:29491076,29295852	R	Ptgs2 (ENSMUSG00000032487)	PTGS2	30660713
prostate and testis expressed	REP:11118436	R	Pate4 (ENSMUSG00000032099) 9230113P08Rik (ENSMUSG00000078934)	PATE4	22402205
prostate tumor over expressed gene 1	REP:21678139 | OTH:11313889	R	Ptov1 (ENSMUSG00000038502)	PTOV1	28651486
protease, serine 21	REP:20484738	R	Prss21 (ENSMUSG00000024116) Gm10334 (ENSMUSG00000071517)	PRSS21	11004480
proteasome (prosome, macropain) 26S subunit, non-ATPase	IMM:25515861,10087210	R	Psmd3 (ENSMUSG00000017221)	PSMD3	25515861
protein (peptidyl-prolyl cis/trans isomerase) NIMA-interacting, 4 (parvulin)	OTH:12144781, 23720771	R	Pin4 (ENSMUSG00000079480)	PIN4	25645591
protein kinase C, theta	IMM:28531229,28158245	R	Prkcq (ENSMUSG00000026778)	PRKCQ	27663795
protein phosphatase 1K (PP2C domain containing)	OTH:22589535	R	Ppm1k (ENSMUSG00000037826)	PPM1K	28768654
protein phosphatase 2, regulatory subunit B'', gamma	IMM:25601926,16343422	R	Ppp2r3c (ENSMUSG00000021022)	PPP2R3C	30893644
protein tyrosine phosphatase, receptor	IMM: 26458765, 25505282, 25114101,29440507	M	Ptprc (ENSMUSG00000026395) Ptprh (ENSMUSG00000035429)	PTPR members	29736038
protocadherin gamma	N&B:22884324, 15574493,25749861	M	Pcdhga8 (ENSMUSG00000103897) Pcdhgb5 (ENSMUSG00000103749)	PCDHGA members	10817752
Pseudogene Gm5611	Unknown	U	Gm5611 (ENSMUSG00000090602)	No
radial spoke head 1 homolog (Chlamydomonas)	OTH:24568568	U	Rsph1 (ENSMUSG00000024033)	RSPH1	25473808
regulator of chromosome condensation (RCC1) and BTB (POZ) domain containing protein 1	OTH:19256485	R	Rcbtb1 (ENSMUSG00000035469)	RCBTB1	27486781
regulator of sex limited protein 1	REP:24190968,20042539	R	Rsl1 (ENSMUSG00000058900)	ZNF730	N/A
renin 1 structural	OTH:28533331	R	Ren1 (ENSMUSG00000070645)	REN	29960014
reproductive homeobox 10	REP:20430877,21245380,28171660	R	Rhox10 (ENSMUSG00000053909) Rhox11 (ENSMUSG00000051038) Rhox2c (ENSMUSG00000079637) Rhox2d (ENSMUSG00000095698) Rhox2e (ENSMUSG00000096788) Rhox2f (ENSMUSG00000095741) Rhox2g (ENSMUSG00000079629) Rhox2h (ENSMUSG00000079627) Rhox3c (ENSMUSG00000079636) Rhox3e (ENSMUSG00000059626) Rhox3f (ENSMUSG00000095510) Rhox3g (ENSMUSG00000080933) Rhox3h (ENSMUSG00000071769) Rhox4b (ENSMUSG00000071771) Rhox4c …	RHOXF members	11980563
reticulocalbin 2	OTH:21666121	R	Rcn2 (ENSMUSG00000032320)	RCN2	28745317
retinoic acid early transcript and H60	IMM:19081632, 12756263 | N&B: 21046555	L	Raet1d (ENSMUSG00000078452) Raet1e (ENSMUSG00000053219) H60b (ENSMUSG00000075297) H60c (ENSMUSG00000091618)	REAET1 members	26814419
retinol dehydrogenase 9	OTH:11876656,24652806	R	Rdh9 (ENSMUSG00000056148)	RDH members	15028754
Rex homologues	Unknown	U	Rex2 (ENSMUSG00000067919) Gm13139 (ENSMUSG00000067916) Gm13051 (ENSMUSG00000066009) Gm13212 (ENSMUSG00000078502) Gm13251 (ENSMUSG00000070605) Gm13157 (ENSMUSG00000078495) Gm13154 (ENSMUSG00000065999) Gm13152 (ENSMUSG00000078496) Gm13150 (ENSMUSG00000086147) Gm13151 (ENSMUSG00000078498)	ZNF616	N/A
ribonuclease P 21 subunit	OTH:12045094	R	Rpp21 (ENSMUSG00000024446)	RPP21	11497433
ribonuclease/angiogenin inhibitor	OTH:12032252	R	Rnh1 (ENSMUSG00000038650)	RNH1	23584480
ribosome biogenesis regulator 1	OTH:19433866	R	Rrs1 (ENSMUSG00000061024)	RRS1	30509086
RIKEN cDNA 1700024B05 gene	Unknown	U	1700024B05Rik (ENSMUSG00000052334)	No
RIKEN cDNA 1700025B11 gene	Unknown	U	1700025B11RiK (ENSMUSG00000101113)	TRPS1	29895970
RIKEN cDNA 1700031F05 gene	Unknown	U	1700031F05Rik (ENSMUSG00000032894)	No
RIKEN cDNA 1700034I23 gene	Unknown	U	1700034I23Rik (ENSMUSG00000074619)	No
RIKEN cDNA 2310057J18 gene	Unknown	U	2310057J18Rik (ENSMUSG00000015519)	C6orf58	N/A
RIKEN cDNA 3110070M22 gene	Unknown	U	3110070M22Rik (ENSMUSG00000074635)	No
RIKEN cDNA 4930516K23 gene	Unknown	U	4930516K23Rik (ENSMUSG00000090219)	No
RIKEN cDNA 4930522L14 gene	Unknown	U	4930522L14Rik (ENSMUSG00000072762)	No
RIKEN cDNA 4932411N23 gene	Unknown	U	4932411N23Rik (ENSMUSG00000058670)	DMTF1	30100063
RIKEN cDNA 6720489N17 gene	Unknown	U	6720489N17Rik (ENSMUSG00000072066)	No
RIKEN cDNA A630073D07 gene	Unknown	U	A630073D07Rik (ENSMUSG00000067541)	No
RIKEN cDNA B430203G13 gene	Unknown	U	B430203G13Rik (ENSMUSG00000067356)	No
RIKEN cDNA B630019K06 gene	Unknown	U	B630019K06Rik (ENSMUSG00000052364)	No
RIKEN cDNA E030030I06 gene	Unknown	U	E030030I06Rik (ENSMUSG00000097327)	No
RIKEN cDNA E330021D16 gene	Unknown	U	E330021D16Rik (ENSMUSG00000045291)	No
ring finger proteins	REP:22499591 | OTH:18037880	R	Ring1 (ENSMUSG00000024325) Rnf24 (ENSMUSG00000048911)	RNF members	27317769
RNA binding motif protein 12 B2	Unknown	U	Rbm12b2 (ENSMUSG00000052137)	No
scart2 like	IMM:18641307	R	5830411N06Rik (ENSMUSG00000054672)	SCART1	22795646
schlafen family	IMM: 23570387,23000900 | OTH:30275530	L	Slfn8 (ENSMUSG00000035208) Slfn9 (ENSMUSG00000069793)	SLFN members	23000900
Scm polycomb group protein like 2	REP:29686098,30097555	R	Scml2 (ENSMUSG00000000037)	SCML2	24986859
secretoglobin	OTH:16018816 | S&K: 5256509	R	Scgb1b10 (ENSMUSG00000099581) Scgb1b11 (ENSMUSG00000101638) Scgb1b12 (ENSMUSG00000101520) Scgb1b18 (ENSMUSG00000101401) Scgb1b19 (ENSMUSG00000095232) Scgb1b2 (ENSMUSG00000062556) Scgb1b20 (ENSMUSG00000094978) Scgb1b24 (ENSMUSG00000078753) Scgb1b29 (ENSMUSG00000078757) Scgb1b3 (ENSMUSG00000095257) Scgb1b30 (ENSMUSG00000078752) Scgb1b7 (ENSMUSG00000078759) Scgb2b12 (ENSMUSG00000097982) Scgb2b18 (EN…	SCGB members	23773480
selenium binding protein 1	OTH:29255262	R	Selenbp1 (ENSMUSG00000068874)	SELENBP1	27965399
seminal vesicle secretory protein	REP:27486266	R	Svs3a (ENSMUSG00000017003) Svs6 (ENSMUSG00000017000)	PATE1, PATE2, PATE3, PATE4	11880645
serine protease inhibitors A&B	IMM: 16737556, 7749926, 24172014, 22349104	R	Serpina1a (ENSMUSG00000066366) Serpina1b (ENSMUSG00000071178) Serpina1c (ENSMUSG00000079015) Serpina1d (ENSMUSG00000071177) Serpina1e (ENSMUSG00000072849) Serpina3a (ENSMUSG00000041536) Serpina3b (ENSMUSG00000066364) Serpina3c (ENSMUSG00000066361) Serpina3f (ENSMUSG00000066363) Serpina3g (ENSMUSG00000041481) Serpina3i (ENSMUSG00000079014) Serpina3j (ENSMUSG00000079013) Serpina3m (ENSMUSG000000790…	SERPINA member, SERPINB members, SERPINC1	22349104
serine racemase	OTH:29304076 | N&B:28892569	R	Srr (ENSMUSG00000001323)	SRR	29025687
serine-rich, secreted, X-linked	Unknown	U	Srsx (ENSMUSG00000091821)	No
serum amyloid A	OTH: 28637682,24521869 | N&B: 27608955 | IMM: 26411290	M	Saa1 (ENSMUSG00000074115) Saa2 (ENSMUSG00000057465) Saa4 (ENSMUSG00000040017)	SAA1, SAA2, SAA3, SAA4	30126923
SET domain containing	OTH:28031330	U	Setd4 (ENSMUSG00000022948) Setdb2 (ENSMUSG00000071350)	STED members	29724720
SH3 domain containing 21	REP:28467908	R	Sh3d21 (ENSMUSG00000073758)	SH3D21
Shc SH2-domain binding protein 1-like	REP:24557841,23055941	R	Shcbp1l (ENSMUSG00000042708)	SHCBP1L	24557841
shugoshin 1	OTH:26833665,22262168	R	Sgol1 (ENSMUSG00000023940)	SGO1	30212568
signal transducer and activator of transcription 4	IMM:27578456,25336459	M	Stat4 (ENSMUSG00000062939)	STAT4	30660736
signal-regulatory protein beta	IMM:22349104,15123631,16785533	R	Sirpb1a (ENSMUSG00000095788) Sirpb1b (ENSMUSG00000095028) Sirpb1c (ENSMUSG00000074677)	SIRPB1	16081415
single-pass membrane protein with coiled-coil domains	Unknown	U	Smco3 (ENSMUSG00000043298)	SMCO3
skin thickness	IMM: 18408721,29718261,29868019	R	Skint10 (ENSMUSG00000048766) Skint11 (ENSMUSG00000057977) Skint2 (ENSMUSG00000034359) Skint5 (ENSMUSG00000078598) Skint6 (ENSMUSG00000087194) Skint8 (ENSMUSG00000078599) Skint9 (ENSMUSG00000049972)	SKINT1L	25830554
SMAD family member 5	OTH:19067324,21212325	R	Smad5 (ENSMUSG00000021540)	SMAD5	28675158
small G protein signaling modulator 2	OTH:17509819	R	Sgsm2 (ENSMUSG00000038351)	SGSM2	17509819
small integral membrane protein	N&B:11288140	R	Smim10l1 (ENSMUSG00000072704) Smim3 (ENSMUSG00000038059)	SMIM members	11288140
small proline-rich protein	IMM:25123441 | OTH:24123265,28859701,23735658	R	Sprr2a2 (ENSMUSG00000068893) Sprr2a3 (ENSMUSG00000074445) Sprr2b (ENSMUSG00000050092) Gm37752 (ENSMUSG00000103385)	SPRR2 members	24123265
small subunit (SSU) processome component, homolog (yeast)	Unknown	U	Krr1 (ENSMUSG00000063334)	KRR1	8675026
SNW domain containing 1	OTH:15878163,19934264	R	Snw1 (ENSMUSG00000021039)	SNW1	20965173
solute Carrier Family	OTH: 14624363,17245646,12759756,15189117	R	Slc10a4 (ENSMUSG00000029219) Slc22a28 (ENSMUSG00000063590) Slc22a29 (ENSMUSG00000075044) Slc22a30 (ENSMUSG00000052562) Slc28a2 (ENSMUSG00000027219) Slc2a13 (ENSMUSG00000036298) Slc35a4 (ENSMUSG00000033272) Slc35b2 (ENSMUSG00000037089) Slc37a1 (ENSMUSG00000024036) Slc39a10 (ENSMUSG00000025986) Slc39a7 (ENSMUSG00000024327) Slc6a4 (ENSMUSG00000020838) Gm14085 (ENSMUSG00000079071) Gm5868 (ENSMUSG0000…	SLC members	26239079
speedy/RINGO cell cycle regulator family member A	REP:27025256	R	Spdya (ENSMUSG00000052525)	SPDYA	28423577
sperm motility kinase 2	REP:10647005	R	Smok2a (ENSMUSG00000073458) Smok2b (ENSMUSG00000073457)	No
SPErm-associated E-Rich protein	REP:12606357	U	Speer3 (ENSMUSG00000067855) Speer4a (ENSMUSG00000073119) Speer4b (ENSMUSG00000048703) Speer4c (ENSMUSG00000073208) Speer4d (ENSMUSG00000070933) Speer4e (ENSMUSG00000091255) Speer4f1 (ENSMUSG00000058643) Speer4f2 (ENSMUSG00000091827) Gm5862 (ENSMUSG00000067700) Gm1979 (ENSMUSG00000091049) Gm7347 (ENSMUSG00000073117) Gm10471 (ENSMUSG00000073116) Gm10220 (ENSMUSG00000067698) Gm21680 (ENSMUSG00000106…	No
spermatogenesis associated multipass transmembrane protein	REP:22075566	R	Samt2 (ENSMUSG00000072888) 4930524N10Rik (ENSMUSG00000059663) Gm15142 (ENSMUSG00000084367)	No
spindlin family, member 2F	OTH:12145692	U	Spin2f (ENSMUSG00000095754)	SPIN2A, SPIN2B	9271673
spliceosome-associated protein	OTH:28250049, 27371833	L	Cwc22 (ENSMUSG00000027014)	CWC22	22959432
splicing factor 3b, subunit 5	OTH:12234937	U	Sf3b5 (ENSMUSG00000078348)	SF3B5	12234937
splicing regulatory glutamine/lysine-rich protein 1interacting protein 1	Unknown	U	Srek1ip1 (ENSMUSG00000021716)	SREK1IP1	29934401
SR-related CTD-associated factor 8	OTH:18550522	U	Scaf8 (ENSMUSG00000046201)	SCAF8	31104839
SRA stem-loop interacting RNA binding protein	OTH:26247782	R	Slirp (ENSMUSG00000021040)	SLIRP	27353330
ST6-N-acetylgalactosaminide alpha-2,6-sialyltransferase 1	OTH:22228572,15383613	R	St6galnac1 (ENSMUSG00000009588)	ST6GALNAC1	16319059
steroid receptor RNA activator 1	IMM:25481196 | OTH:25481196	R	Sra1 (ENSMUSG00000006050)	SRA1	30272285
submaxillary gland androgen regulated protein	OTH:9409774	R	Smr2 (ENSMUSG00000029281) Smr3a (ENSMUSG00000029280) Gm7714 (ENSMUSG00000090302)	No
succinyl-CoA glutarate-CoA transferase	OTH:22496890	R	Sugct (ENSMUSG00000055137)	SUGCT	11829489
suppressor of cytokine signaling 6	OTH:15123678,26503265	R	Socs6 (ENSMUSG00000056153)	SOCS6	19716864
synaptotagmin-like 3	OTH:12049610	R	Sytl3 (ENSMUSG00000041831)	SYTL3	12049610
syndecan 2	IMM:28031321	R	Sdc2 (ENSMUSG00000022261)	SDC2	24662262
synovial sarcoma X (SSX) breakpoint proteins	REP: 14611804 | OTH: 19088187	R	Ssx9 (ENSMUSG00000035371) Ssxb1 (ENSMUSG00000079705) Ssxb10 (ENSMUSG00000068219) Ssxb2 (ENSMUSG00000023165) Ssxb3 (ENSMUSG00000079701) Ssxb5 (ENSMUSG00000071816) Ssxb6 (ENSMUSG00000079702) Ssxb8 (ENSMUSG00000079703) Ssxb9 (ENSMUSG00000068218) Gm14459 (ENSMUSG00000079704) Gm5751 (ENSMUSG00000079697) Gm6592 (ENSMUSG00000079699)	SSX members	27276714
syntaxin 6	N&B:28235601	R	Stx6 (ENSMUSG00000026470)	STX6	27795424
T cell receptor alpha variable	IMM: 11567625,10810225,2902638	M	Trav10 (-) Trav10d (-) Trav10n (-) Trav11 (-) Trav12-1 (-) Trav12-2 (-) Trav12-3 (-) Trav13-1 (-) Trav13-2 (-) Trav13-4-dv7 (-) Trav13d-3 (-) Trav13d-4 (-) Trav13n-3 (-) Trav13n-4 (-) Trav14-1 (-) Trav14-2 (-) Trav14-3 (-) Trav14d-3-dv8 (-) Trav14n-3 (-) Trav15-1-dv6-1 (-) Trav15-2-dv6-2 (-) Trav16 (-) Trav16d-dv11 (-) Trav16n (-) Trav3-3 (-) Trav3-4 (-) Trav4-2 (-) Trav4-3 (-) Trav4-4-dv10 (-) T…	TRAV members	7505446
T cell receptor gamma	IMM:12244167,2957697	R	Tcrg-C1 (-) Tcrg-C2 (-) Tcrg-C3 (-) Tcrg-V3 (-) Trgj1 (-) Trgj3 (-)	TCRG members	7505446
T-cell leukemia/lymphoma protein	IMM:10588720 | REP: 26902285	R	Tcl1b1 (ENSMUSG00000066359) Tcl1b2 (ENSMUSG00000060863) Tcl1b3 (ENSMUSG00000068940) Tcl1b4 (ENSMUSG00000079007) Tcl1b5 (ENSMUSG00000000701)	TCL1A, TCL1B	26299617
taste receptor	S&K: 27226572, 15967025, 23886383, 14627538 | IMM: 25323130	M	Tas2r104 (ENSMUSG00000061977) Tas2r105 (ENSMUSG00000051153) Tas2r114 (ENSMUSG00000063478) Tas2r117 (ENSMUSG00000058349)	TAS2R members	20022913
TATA-box binding protein associated factor, RNA polymerase I, B	OTH:21228480	R	Taf1b (ENSMUSG00000059669)	TAF1B	21921199
TBC1 domain family	OTH:27089993,25576050	R	Tbc1d14 (ENSMUSG00000029192) Tbc1d17 (ENSMUSG00000038520)	TBC1D members	18325908
TD and POZ domain containing	OTH: 14693377	U	Tdpoz1 (ENSMUSG00000094084) Tdpoz2 (ENSMUSG00000103362) Tdpoz3 (ENSMUSG00000058005) Tdpoz4 (ENSMUSG00000060256) Gm4858 (ENSMUSG00000096879) Gm10696 (ENSMUSG00000074424) Gm4778 (ENSMUSG00000089696) Gm5286 (ENSMUSG00000090268) Gm5773 (ENSMUSG00000068879)	No
TEA domain family member	OTH:30201685,27802171	R	Tead4 (ENSMUSG00000030353)	TEAD4	28368398
testis expressed gene	REP:16343427	R	Tex24 (ENSMUSG00000071138)	No
tetratricopeptide repeat domain 17	OTH:24475127	U	Ttc17 (ENSMUSG00000027194)	TTC17
THAP domain containing, apoptosis associated protein 1	REP:28579396 | N&B:29364887	R	Thap1 (ENSMUSG00000037214)	THAP1	28486698
thymosins 15b	OTH: 19233202	U	Tmsb15b1 (ENSMUSG00000089768) Tmsb15b2 (ENSMUSG00000089996) Tmsb15l (ENSMUSG00000072955)	TMSB15B	17567946
thyroid hormone receptor associated protein 3	OTH:25316675,28770354	R	Thrap3 (ENSMUSG00000043962)	THRAP3	22424773
TNF receptor associated factor	IMM:23758787	R	Traf1 (ENSMUSG00000026875) Traf6 (ENSMUSG00000027164)	TRAF members	27151821
TNF receptors	OTH: 8380565 | IMM: 19479745, 12205053	M	Tnfrsf22 (ENSMUSG00000010751) Tnfrsf23 (ENSMUSG00000037613) Tnfrsf26 (ENSMUSG00000045362)	TNFRSF members	27592300
topoisomerase I binding, arginine/serine-rich	OTH:20429939,15703819	R	Topors (ENSMUSG00000036822)	TOPORS	19373681
trace amine-associated receptor	S&K: 16878137, 19686131,22545963	R	Taar7d (ENSMUSG00000095569) Taar7e (ENSMUSG00000100689) Taar8a (ENSMUSG00000096442) Taar8b (ENSMUSG00000100186) Taar8c (ENSMUSG00000100004)	TAAR members	17088868
trafficking protein, kinesin binding 1	N&B:23395375,16380713 | OTH:18675823	R	Trak1 (ENSMUSG00000032536)	TRAK1	28364549
transcriptional adaptor 2B	OTH:18936164	R	Tada2b (ENSMUSG00000029196)	TADA2B	12972612
transient receptor potential cation channel subfamily M member 8	N&B:30545944,29530988	R	Trpm8 (ENSMUSG00000036251)	TRPM8	29723195
translocase of outer mitochondrial membrane 7	Unknown	U	Tomm7 (ENSMUSG00000028998)	TOMM7	N/A
transmembrane epididymal family member 3	Unknown	U	Teddm3 (ENSMUSG00000090356)	No
transmembrane p24 trafficking protein 11	Unknown	U	Tmed11 (ENSMUSG00000004821)	TMED11P	N/A
transmembrane proteins	OTH:26896463	R	Tmem14a (ENSMUSG00000025933) Tmem29 (ENSMUSG00000041353) Tmem92 (ENSMUSG00000075610) Gm7120 (ENSMUSG00000074634)	TMEM members	27029472
transportin 3	IMM:28356354,22895508 | OTH:24449914	R	Tnpo3 (ENSMUSG00000012535)	TNPO3	24449914
triggering receptor expressed on myeloid cells	IMM:29093489,27328755,12792857	R	Trem1 (ENSMUSG00000042265) Treml2 (ENSMUSG00000071068) 9830107B12Rik (ENSMUSG00000073386) A530064D06Rik (ENSMUSG00000043939) B430306N03Rik (ENSMUSG00000043740)	TREM1, TREM2, TREML1, TREML2	30685385
TSR1 20S rRNA accumulation	OTH:20805244	R	Tsr1 (ENSMUSG00000038335)	TSR1	20805244
tuftelin 1	OTH:29423269,11733143	R	Tuft1 (ENSMUSG00000005968)	TUFT1	7919663
tumor necrosis factor, alpha-induced protein 3	IMM:29440643,28842469	R	Tnfaip3 (ENSMUSG00000019850)	TNFAIP3	30662920
tumor-associated calcium signal transducer 2	OTH:25523132,21970857	R	Tacstd2 (ENSMUSG00000051397)	TACSTD2	30431125
ubiquitin associated and SH3 domain containing	OTH:28972439,19627098 | IMM:28630061	R	Ubash3a (ENSMUSG00000042345)	UBASH3A	25876712
ubiquitin protein ligase E3 component n-recognin 7	OTH:24664117	R	Ubr7 (ENSMUSG00000041712)	UBR7	30923315
ubiquitin specific peptidase 17-like	IMM: 12447969, 18980247 | OTH: 8622927,20403174	R	Usp17la (ENSMUSG00000054568) Usp17lb (ENSMUSG00000062369) Usp17lc (ENSMUSG00000058976) Usp17ld (ENSMUSG00000057321) Usp17le (ENSMUSG00000043073)	USP17L members	26617781
ubiquitin specific protease 51	OTH:27083998	U	Usp51 (ENSMUSG00000067215)	USP51
ubiquitin-conjugating enzyme	REP:27357688	R	Ube2u (ENSMUSG00000069733) Ube3b (ENSMUSG00000029577)	UBE members	8327486
ubiquitin-like modifier activating enzyme 5	OTH:21304510 | N&B:26872069	R	Uba5 (ENSMUSG00000032557)	UBA5	26929408
UDP glucuronosyltransferase	OTH:24191041,18180294	R	Ugt1a1 (ENSMUSG00000089960) Ugt1a10 (ENSMUSG00000090165) Ugt1a2 (ENSMUSG00000090171) Ugt1a5 (ENSMUSG00000089943) Ugt1a6a (ENSMUSG00000054545) Ugt1a6b (ENSMUSG00000090145) Ugt1a7c (ENSMUSG00000090124) Ugt1a8 (ENSMUSG00000089675) Ugt1a9 (ENSMUSG00000090175) Ugt2b1 (ENSMUSG00000035836) Ugt2b34 (ENSMUSG00000029260) Ugt2b35 (ENSMUSG00000035811) Ugt3a1 (ENSMUSG00000072664) Ugt3a2 (ENSMUSG00000049152)	UGT members	28294511
UDP-Gal:betaGlcNAc beta 1,3-galactosyltransferase, polypeptide 4	OTH:20594196	R	B3galt4 (ENSMUSG00000067370)	B3GALT4	30611881
UL16 binding protein 1	IMM:24572784,26151313,12370332	R	Ulbp1 (ENSMUSG00000079685)	ULBP1	25393931
unc-93 homolog A	Unknown	U	Unc93a (ENSMUSG00000067049)	UNC93A
upstream transcription factor 2	OTH:15541720,23653383	R	Usf2 (ENSMUSG00000058239)	USF2	15276216
vertebrate homology class 111034	Unknown	U	Gm12886 (ENSMUSG00000078576) Gm12887 (ENSMUSG00000078575) Gm12888 (ENSMUSG00000073764)	No
vertebrate homology class 115686	Unknown	U	Gm2888 (ENSMUSG00000090487) Gm3115 (ENSMUSG00000091022) Gm3248 (ENSMUSG00000091275) Gm5458 (ENSMUSG00000095024) Gm5622 (ENSMUSG00000079244) 4930503E14Rik (ENSMUSG00000072595) AY358078 (ENSMUSG00000050961) Gm21103 (ENSMUSG00000094811) Gm5624 (ENSMUSG00000092165) Gm5930 (ENSMUSG00000079267) Gm8257 (ENSMUSG00000079265) Gm5798 (ENSMUSG00000094925) Gm5799 (ENSMUSG00000091477) Gm8267 (ENSMUSG0000009192…	No
vertebrate homology class 128423	Unknown	U	B020004C17Rik (ENSMUSG00000096144) Gm11487 (ENSMUSG00000066137)	No
vertebrate homology class 128452	Unknown	U	Gm17078 (ENSMUSG00000094715) Gm17079 (ENSMUSG00000090740) Gm17093 (ENSMUSG00000091429) Gm17174 (ENSMUSG00000096024) Gm17175 (ENSMUSG00000091142) Gm16506 (ENSMUSG00000091718) Gm8247 (ENSMUSG00000091122) Gm8212 (ENSMUSG00000094543) Gm8165 (ENSMUSG00000093968) Gm8094 (ENSMUSG00000091733) Gm8005 (ENSMUSG00000092148) Gm3327 (ENSMUSG00000090594) BC061237 (ENSMUSG00000072145) Gm8180 (ENSMUSG00000091584)…	No
vertebrate homology class 128726	Unknown	U	Gm7697 (ENSMUSG00000106824) Gm9495 (ENSMUSG00000107280)	No
vertebrate homology class 130042	Unknown	U	4930444G20Rik (ENSMUSG00000069712) AF366264 (ENSMUSG00000057116) Gm5415 (ENSMUSG00000091318)	No
vertebrate homology class 131194	Unknown	U	E230025N22Rik (ENSMUSG00000044719)	No
vertebrate homology class 131208	Unknown	U	A530032D15Rik (ENSMUSG00000089844) C130026I21Rik (ENSMUSG00000052477)	SP140	17883869
vertebrate homology class 132183	Unknown	U	4921528I07Rik (ENSMUSG00000064299)	No
vertebrate homology class 133217	Unknown	U	Gm7168 (ENSMUSG00000067941) Gm7356 (ENSMUSG00000101307) Gm7358 (ENSMUSG00000101361)	No
vertebrate homology class 134521	Unknown	U	4930567H17Rik (ENSMUSG00000073141) Gm14725 (-)	No
vertebrate homology class 135857	Unknown	U	9130204L05Rik (ENSMUSG00000091175)	No
vertebrate homology class 136362	Unknown	U	2410141K09Rik (ENSMUSG00000074832)	No
vertebrate homology class 136510	Unknown	U	5430401F13Rik (ENSMUSG00000094113) Gm6619 (-)	No
vertebrate homology class 136548	Unknown	U	9030624G23Rik (ENSMUSG00000073158) Gm9257 (ENSMUSG00000113957)	No
vertebrate homology class 137379	Unknown	U	3300002I08Rik (ENSMUSG00000063364)	No
vertebrate homology class 137383	Unknown	U	Gm14597 (ENSMUSG00000079593)	No
vertebrate homology class 138428	Unknown	U	4930474N05Rik (ENSMUSG00000096405)	No
vertebrate homology class 138467	Unknown	U	4930563M21Rik (ENSMUSG00000050702)	No
vertebrate homology class 138471	Unknown	U	E430018J23Rik (ENSMUSG00000078580)	No
vertebrate homology class 140547	Unknown	U	Gm8674 (ENSMUSG00000093976)	No
vertebrate homology class 140625	Unknown	U	B020011L13Rik (ENSMUSG00000101303)	No
vertebrate homology class 141143	Unknown	U	Gm5174 (ENSMUSG00000090308) Gm6729 (ENSMUSG00000090816)	No
vertebrate homology class 45597	Unknown	U	Gm4884 (ENSMUSG00000048312) Gm5114 (ENSMUSG00000053742) Gm5592 (ENSMUSG00000072259)	No
vertebrate homology class 53137	Unknown	U	Gm773 (ENSMUSG00000073177)	No
vertebrate homology class 72602	Unknown	U	Gm4952 (ENSMUSG00000071633)	No
vertebrate homology class 77912	Unknown	U	4930433I11Rik (ENSMUSG00000091692)	No
vertebrate homology class 79760	Unknown	U	5530400C23Rik (ENSMUSG00000055594)	No
vertebrate homology class 84272	Unknown	U	Gm6880 (ENSMUSG00000079536) Gm6890 (ENSMUSG00000079532)	No
vertebrate homology class 86127	Unknown	U	Gm4871 (ENSMUSG00000061707) 1700001J03Rik (ENSMUSG00000095040) 1700123K08Rik (ENSMUSG00000029526) 1700018F24Rik (ENSMUSG00000029620) 4930449I24Rik (ENSMUSG00000079093) 4933421I07Rik (ENSMUSG00000030463) Gm3402 (ENSMUSG00000041505) Gm3404 (ENSMUSG00000079091) Gm3409 (ENSMUSG00000096664) Gm3415 (ENSMUSG00000095557) Gm5565 (ENSMUSG00000104752) Gm6309 (ENSMUSG00000096798) Gm6370 (ENSMUSG00000096527) …	No
vertebrate homology class 86765	Unknown	U	4931423N10Rik (ENSMUSG00000026774)	No
vertebrate homology class 86827	Unknown	U	4931408C20Rik (ENSMUSG00000073722)	No
vertebrate homology class 86844	Unknown	U	4930524N10Rik (ENSMUSG00000059663)	No
vomeronasal receptors	S&K: 22908939,11752409, 25565978, 15060000, 15060001, 15475172, 21551350 | N&B: 23884334	M	Vmn1r168 (ENSMUSG00000074291) Vmn1r172 (ENSMUSG00000035523) Vmn1r173 (ENSMUSG00000074289) Vmn1r174 (ENSMUSG00000090411) Vmn1r175 (ENSMUSG00000095632) Vmn1r176 (ENSMUSG00000096859) Vmn1r177 (ENSMUSG00000057513) Vmn1r184 (ENSMUSG00000046130) Vmn1r185 (ENSMUSG00000091924) Vmn1r188 (ENSMUSG00000069299) Vmn1r189 (ENSMUSG00000099611) Vmn1r198 (ENSMUSG00000095125) Vmn1r2 (ENSMUSG00000094798) Vmn1r220 (E…	VN1R members	17627382
VPS52 GARP complex subunit	OTH:23142660	R	Vps52 (ENSMUSG00000024319)	VPS52	28791438
WAP four-disulfide core domain 17	IMM:20709948	R	Wfdc17 (ENSMUSG00000069792) Wfdc18 (ENSMUSG00000000983)	WFDC members	15950183
WAS protein family, member 3	N&B:16190876,12716942	R	Wasf3 (ENSMUSG00000029636)	WASF3	29845225
WD repeat domain 46	OTH:23848194,24754225	U	Wdr46 (ENSMUSG00000024312)	WDR46	23848194
WIZ zinc finger	N&B:27410475,12226707	M	Wiz (ENSMUSG00000024050)	WIZ	26338712
WW domain binding protein 11	OTH:14640981	R	Wbp11 (ENSMUSG00000030216)	WBP11	27456546
X-linked inhibitor of apoptosis	IMM:25190756 | OTH:29605544,24277699	R	Xiap (ENSMUSG00000025860)	XIAP	29351901
X-linked lymphocyte-regulated	IMM:7821804 | N&B:15908950,15908953	R	Xlr (ENSMUSG00000054626) Xlr3a (ENSMUSG00000057836) Xlr3b (ENSMUSG00000073125) Xlr3c (ENSMUSG00000058147) Xlr4a (ENSMUSG00000079845) Xlr4b (ENSMUSG00000067768) Xlr4c (ENSMUSG00000031362) Xlr5a (ENSMUSG00000058328) Xlr5c (ENSMUSG00000067764) 3830403N18Rik (ENSMUSG00000031125)	No
YME1-like 1 (S. cerevisiae)	OTH:27495975	R	Yme1l1 (ENSMUSG00000026775)	YME1L1	25433032
zinc Finger And SCAN Domain Containing 4	REP:27699653,OTH: 26403970,28834755	R	Zscan4b (ENSMUSG00000095339) Zscan4c (ENSMUSG00000054272) Zscan4d (ENSMUSG00000090714)	ZSCAN4	27699653
zinc finger proteins	OTH: 26681736,24294107,15885501	M	Zfp106 (ENSMUSG00000027288) Zfp125 (ENSMUSG00000069755) Zfp180 (ENSMUSG00000057101) Zfp354a (ENSMUSG00000020364) Zfp36l3 (ENSMUSG00000059334) Zfp429 (ENSMUSG00000078994) Zfp442 (ENSMUSG00000068130) Zfp455 (ENSMUSG00000051037) Zfp456 (ENSMUSG00000078995) Zfp458 (ENSMUSG00000055480) Zfp512 (ENSMUSG00000062761) Zfp616 (ENSMUSG00000069476) Zfp641 (ENSMUSG00000022987) Zfp729a (ENSMUSG00000021510) Zfp7…	ZNF members	11340155
zinc finger SWIM-type containing 2	REP:16522193	R	Zswim2 (ENSMUSG00000034552)	ZSWIM members	16522193
zygote arrest 1	REP:12539046	R	Zar1 (ENSMUSG00000063935)	ZAR1	28588743
Legend:	REP: Reproduction (sperm/oocyst related) or early embryo regulation	(U)nknown function or not reported in mouse
	IMM: Immunity and immune regulation, T/B cell regulation	(R)efernce strain or single strain studied
	S&K: Sensory or kin selection	(M)ultiple strains studied for functional polymorphism
	N&B: Neuron develop or behavior regulation	(L) multiple strain with whole Locus sequence
	OTH: Others
