# Supplementary material for: Mouse protein coding diversity: What’s left to discover?
Source: PLoS Genet. 2019 Nov 14;15(11):e1008446. doi: 10.1371/journal.pgen.1008446 (PMC6855407; doi:10.1371/journal.pgen.1008446)
Supplement: S1 Data — SSDR, strain-specific diversity region. (GZ) [file pgen.1008446.s002.gz]

Archive with 16 entries (16 files):
- ./129S1.bed
- ./AJ.bed
- ./AKR.bed
- ./B6NJ.bed
- ./BALB.bed
- ./C3H.bed
- ./CAST.bed
- ./CBA.bed
- ./DBA.bed
- ./FVB.bed
- ./LP.bed
- ./NOD.bed
- ./NZO.bed
- ./PWK.bed
- ./SPRET.bed
- ./WSB.bed
