# Supplementary material for: Mouse protein coding diversity: What’s left to discover?
Source: PLoS Genet. 2019 Nov 14;15(11):e1008446. doi: 10.1371/journal.pgen.1008446 (PMC6855407; doi:10.1371/journal.pgen.1008446)
Supplement: S1 Data — SSDR, strain-specific diversity region. (GZ) [file pgen.1008446.s002.gz › ./129S1.bed]

1	7400001	7422000
1	26680001	26696000
1	80376001	80394000
1	85608001	85626000
1	88018001	88076000
1	88098001	88116000
1	88138001	88150000
1	88208001	88316000
1	133340001	133370000
1	171498001	171590000
1	173262001	173284000
1	173286001	173300000
1	173644001	173660000
1	173796001	173812000
1	173844001	173856000
1	173872001	173886000
1	173906001	173932000
1	173936001	173956000
1	173974001	173986000
2	30220001	30238000
3	2994001	3018000
3	3028001	3086000
3	3088001	3106000
3	3118001	3174000
3	3194001	3240000
3	15318001	15346000
3	15348001	15372000
3	15394001	15418000
3	15450001	15468000
3	15520001	15552000
3	15570001	15592000
3	15790001	15806000
3	15818001	15866000
3	62940001	62956000
3	93622001	93670000
3	93752001	93878000
3	93926001	93940000
3	94036001	94046000
3	94094001	94112000
3	94136001	94146000
3	94214001	94242000
3	99210001	99226000
3	122214001	122232000
3	142600001	142626000
4	3044001	3098000
4	3148001	3166000
4	3168001	3190000
4	3212001	3262000
4	15906001	15922000
4	46570001	46590000
4	88678001	88696000
4	112782001	112926000
4	112930001	112980000
4	112986001	113020000
4	113036001	113056000
4	113100001	113204000
4	113378001	113392000
4	113400001	113416000
4	113434001	113466000
4	113470001	113962000
4	113978001	114056000
4	114072001	114136000
4	114138001	114236000
4	114280001	114320000
4	114372001	114390000
4	143590001	143608000
4	143890001	143934000
4	143944001	143970000
4	144234001	144254000
4	144358001	144368000
4	145396001	145612000
4	145636001	145654000
4	145840001	145856000
4	146044001	146076000
4	146422001	146466000
4	146468001	146546000
4	146722001	146748000
4	146898001	146956000
4	146966001	146978000
4	147076001	147088000
4	147094001	147112000
4	147114001	147142000
4	147188001	147204000
4	147226001	147282000
4	147328001	147360000
4	147392001	147608000
4	147612001	147622000
4	147714001	147724000
4	147734001	147828000
4	149602001	149626000
4	156328001	156364000
5	3004001	3014000
5	3202001	3242000
5	3312001	3354000
5	14898001	14912000
5	14916001	14934000
5	14944001	14966000
5	15458001	15472000
5	15476001	15496000
5	15498001	15526000
5	15530001	15578000
5	15582001	15614000
5	15624001	15648000
5	15670001	15710000
5	17472001	17484000
5	25940001	25966000
5	25992001	26008000
5	26020001	26058000
5	26062001	26072000
5	26074001	26092000
5	26256001	26274000
5	27930001	27946000
5	77416001	77434000
5	79398001	79446000
5	104906001	104920000
5	108846001	108864000
5	109160001	109176000
5	109456001	109474000
5	110012001	110030000
5	137142001	137158000
5	138194001	138260000
5	145038001	145056000
5	145462001	145478000
5	145576001	145618000
5	145620001	145660000
5	145708001	145726000
5	145734001	145752000
5	145756001	145772000
5	145800001	145812000
5	146418001	146436000
5	146458001	146476000
6	3048001	3060000
6	3112001	3144000
6	3170001	3204000
6	57022001	57044000
6	58146001	58164000
6	58520001	58538000
6	58574001	58618000
6	67668001	67702000
6	68240001	68256000
6	89856001	89874000
6	116540001	116558000
6	117748001	117764000
6	128210001	128230000
6	128610001	128638000
6	128746001	128764000
6	129838001	129854000
6	129856001	129936000
6	129940001	129958000
6	129966001	130002000
6	130006001	130156000
6	130164001	130398000
6	130496001	130512000
6	130534001	130550000
6	130552001	130594000
6	130642001	130750000
6	130752001	130806000
6	130808001	130820000
6	130824001	131028000
6	131056001	131080000
6	131112001	131128000
6	133512001	133528000
6	136318001	136334000
6	136402001	136412000
6	136820001	136846000
6	137844001	137856000
7	6094001	6110000
7	7196001	7216000
7	7260001	7276000
7	7326001	7338000
7	7352001	7378000
7	7412001	7448000
7	7478001	7494000
7	8350001	8438000
7	8534001	8544000
7	9118001	9132000
7	9994001	10026000
7	10034001	10044000
7	10054001	10086000
7	12004001	12054000
7	13794001	13812000
7	15796001	15824000
7	17270001	17286000
7	17328001	17348000
7	17366001	17376000
7	18342001	18362000
7	18368001	18378000
7	18384001	18398000
7	18404001	18484000
7	18492001	18506000
7	18564001	18584000
7	18616001	18632000
7	18640001	18658000
7	18780001	18798000
7	23326001	23370000
7	23560001	23574000
7	23602001	23622000
7	23654001	23674000
7	23700001	23724000
7	23734001	23826000
7	26252001	26268000
7	26294001	26304000
7	28826001	28848000
7	31384001	31402000
7	31444001	31496000
7	31528001	31546000
7	32050001	32068000
7	38270001	38292000
7	38308001	38430000
7	38500001	38510000
7	38524001	38538000
7	38548001	38564000
7	38750001	38772000
7	38810001	38848000
7	39184001	39226000
7	41108001	41128000
7	43092001	43108000
7	43176001	43194000
7	61138001	61156000
7	61734001	61744000
7	81138001	81156000
7	85940001	85956000
7	86710001	86728000
7	106254001	106270000
7	111064001	111080000
8	13830001	13844000
8	19270001	19294000
8	19310001	19334000
8	19350001	19360000
8	19384001	19408000
8	19414001	19428000
8	19432001	19456000
8	19464001	19494000
8	19970001	19998000
8	20004001	20014000
8	20840001	20856000
8	20934001	21028000
8	21078001	21106000
8	21170001	21184000
8	21216001	21240000
8	21244001	21260000
8	21294001	21336000
8	21644001	21662000
8	21690001	21708000
8	21722001	21760000
8	27344001	27354000
8	37086001	37114000
8	59946001	59966000
8	70970001	70990000
8	71174001	71190000
8	71808001	71822000
8	72066001	72094000
8	99612001	99630000
8	99706001	99738000
8	117016001	117034000
9	3174001	3202000
9	3294001	3324000
9	4254001	4268000
9	109630001	109646000
10	3232001	3244000
10	7350001	7362000
10	7394001	7404000
10	7438001	7452000
10	7454001	7472000
10	7478001	7496000
10	22140001	22170000
10	22172001	22210000
10	22264001	22296000
10	22304001	22314000
10	22356001	22398000
10	22404001	22418000
10	22454001	22464000
10	22550001	22584000
10	54524001	54538000
10	57428001	57454000
10	58214001	58230000
10	82560001	82592000
10	113206001	113222000
11	3092001	3130000
11	21502001	21516000
11	22654001	22670000
11	34536001	34552000
11	34674001	34692000
11	58660001	58676000
11	58836001	58846000
11	71088001	71194000
11	71978001	72000000
11	82972001	82992000
11	83014001	83030000
11	83690001	83712000
11	116766001	116776000
11	121842001	121868000
12	8562001	8574000
12	18126001	18142000
12	18256001	18274000
12	18318001	18346000
12	18358001	18392000
12	18620001	18652000
12	18696001	18706000
12	18746001	18764000
12	18774001	18802000
12	18888001	18956000
12	18974001	19008000
12	19148001	19184000
12	19512001	19528000
12	19550001	19566000
12	19654001	19678000
12	19742001	19770000
12	19820001	19882000
12	19906001	19932000
12	19936001	19954000
12	20132001	20148000
12	20188001	20206000
12	20214001	20322000
12	20414001	20424000
12	20434001	20444000
12	20454001	20474000
12	20640001	20656000
12	20822001	20840000
12	20920001	20936000
12	21576001	21598000
12	21640001	21658000
12	21886001	21898000
12	22022001	22072000
12	22150001	22164000
12	22686001	22696000
12	22712001	22740000
12	23062001	23074000
12	23076001	23086000
12	23088001	23108000
12	23180001	23218000
12	23226001	23236000
12	23254001	23278000
12	23708001	23724000
12	23744001	23774000
12	24068001	24094000
12	24258001	24276000
12	24370001	24386000
12	24406001	24418000
12	24444001	24462000
12	87440001	87456000
12	87508001	87548000
12	87848001	87880000
12	88208001	88232000
12	88238001	88282000
12	88290001	88304000
12	88744001	88762000
12	92880001	92898000
12	101280001	101296000
12	101406001	101430000
12	103730001	103752000
12	103766001	103794000
12	103800001	103818000
12	103822001	103840000
12	103856001	103874000
12	103878001	103910000
12	104124001	104150000
12	104292001	104310000
12	113228001	113256000
12	113296001	113314000
12	113442001	113490000
12	113578001	113804000
12	113930001	114058000
12	114084001	114154000
12	114380001	114764000
12	114766001	114958000
12	115054001	115090000
12	115110001	115274000
12	115280001	115318000
12	115326001	115420000
12	115444001	115724000
12	115740001	115894000
12	115906001	115938000
12	115946001	116020000
12	119548001	119558000
13	3334001	3354000
13	3400001	3416000
13	13326001	13338000
13	13340001	13360000
13	23218001	23232000
13	61544001	61560000
13	61574001	61602000
13	61742001	61766000
13	62040001	62056000
13	62074001	62086000
13	62092001	62108000
13	62114001	62132000
13	62152001	62192000
13	62296001	62320000
13	62392001	62402000
13	62498001	62520000
13	62554001	62570000
13	65326001	65354000
13	65372001	65386000
13	65568001	65580000
13	65582001	65594000
13	65626001	65636000
13	66264001	66288000
13	66424001	66434000
13	66584001	66600000
13	66706001	66720000
13	66788001	66808000
13	67626001	67642000
13	67992001	68096000
13	68100001	68128000
13	68158001	68176000
13	68248001	68322000
13	68368001	68392000
13	68400001	68420000
13	68432001	68448000
13	68452001	68474000
13	68552001	68564000
13	119590001	119610000
13	119902001	119916000
13	119934001	119974000
13	120088001	120102000
13	120112001	120128000
13	120150001	120180000
13	120270001	120292000
13	120296001	120326000
14	3032001	3044000
14	4282001	4294000
14	5916001	5958000
14	6492001	6502000
14	6898001	6914000
14	6918001	6942000
14	6960001	6986000
14	13136001	13148000
14	19408001	19426000
14	36070001	36106000
14	43704001	43718000
14	51090001	51106000
14	51338001	51356000
14	51442001	51458000
14	51588001	51602000
14	51606001	51628000
14	51854001	51870000
14	52678001	52708000
14	52710001	52736000
14	52794001	52806000
14	53046001	53056000
14	53100001	53114000
14	53384001	53414000
14	53424001	53446000
14	53484001	53500000
14	53530001	53650000
14	53674001	53692000
14	53708001	53734000
15	14840001	14856000
15	103726001	103744000
15	103750001	103798000
15	103800001	103816000
15	103862001	103922000
15	103928001	103946000
16	3106001	3152000
16	3226001	3280000
16	3318001	3360000
16	3446001	3464000
16	3472001	3504000
16	3620001	3636000
16	20884001	20902000
16	32746001	32762000
16	58814001	58838000
16	58864001	58886000
16	59346001	59372000
16	88862001	88882000
16	93602001	93620000
17	3000001	3022000
17	3026001	3042000
17	13536001	13556000
17	13580001	13598000
17	17198001	17218000
17	18664001	18682000
17	18786001	18802000
17	18810001	18842000
17	22312001	22322000
17	22526001	22576000
17	22586001	22600000
17	22604001	22672000
17	23282001	23370000
17	23426001	23452000
17	23466001	23488000
17	23504001	23544000
17	23872001	23926000
17	27390001	27414000
17	30526001	30562000
17	30802001	30818000
17	30874001	30894000
17	36052001	36102000
17	36122001	36246000
17	36382001	36392000
17	37294001	37318000
17	38408001	38426000
17	38476001	38668000
17	38694001	38710000
17	38744001	38818000
17	38860001	38876000
18	2994001	3026000
18	3032001	3054000
18	3102001	3128000
18	12152001	12168000
18	30422001	30440000
18	60262001	60280000
18	60308001	60320000
18	60360001	60388000
18	60434001	60462000
19	3092001	3124000
19	3208001	3222000
19	9600001	9616000
19	40026001	40044000
19	57338001	57356000
X	31216001	31238000
X	33920001	33934000
X	34320001	34330000
X	46132001	46148000
X	52878001	52894000
X	75642001	75652000
X	75678001	75720000
X	75750001	75764000
X	107446001	107464000
X	123004001	123030000
X	124118001	124128000
X	124130001	124140000
X	124196001	124216000
X	126766001	126784000
X	140990001	141006000
X	141142001	141160000
X	147258001	147308000
X	168500001	168518000
