# Supplementary material for: Mouse protein coding diversity: What’s left to discover?
Source: PLoS Genet. 2019 Nov 14;15(11):e1008446. doi: 10.1371/journal.pgen.1008446 (PMC6855407; doi:10.1371/journal.pgen.1008446)
Supplement: S1 Data — SSDR, strain-specific diversity region. (GZ) [file pgen.1008446.s002.gz › ./AJ.bed]

1	7880001	7892000
1	21196001	21218000
1	21352001	21370000
1	80376001	80394000
1	85096001	85108000
1	85608001	85626000
1	88018001	88076000
1	88098001	88110000
1	88138001	88150000
1	88206001	88316000
1	139782001	139800000
1	139818001	139828000
1	139894001	139908000
1	140124001	140150000
1	151180001	151198000
1	171498001	171590000
1	173262001	173282000
1	173284001	173300000
1	173476001	173536000
1	173558001	173574000
1	173578001	173706000
1	173764001	173778000
1	173798001	173816000
1	173904001	173934000
1	173976001	173986000
1	177806001	177836000
1	177848001	177922000
1	177930001	178024000
1	178090001	178124000
1	178140001	178166000
2	30220001	30238000
2	86504001	86516000
2	86566001	86582000
2	86612001	86628000
2	87270001	87288000
2	87290001	87310000
2	88644001	88668000
2	88670001	88680000
2	181908001	181924000
3	2994001	3018000
3	3028001	3086000
3	3088001	3106000
3	3118001	3172000
3	3194001	3240000
3	15318001	15340000
3	15394001	15426000
3	15448001	15464000
3	15594001	15612000
3	15882001	15894000
3	15950001	15972000
3	15982001	16008000
3	64030001	64046000
3	93622001	93672000
3	93678001	93688000
3	93752001	93884000
3	93926001	93940000
3	94036001	94046000
3	94094001	94112000
3	94212001	94242000
3	97128001	97144000
3	122214001	122232000
3	142600001	142626000
4	3044001	3098000
4	3148001	3166000
4	3170001	3188000
4	3210001	3262000
4	3754001	3766000
4	11172001	11186000
4	15906001	15922000
4	53798001	53814000
4	112782001	112926000
4	112932001	112960000
4	112962001	112980000
4	112986001	113020000
4	113038001	113056000
4	113090001	113126000
4	113130001	113140000
4	113142001	113204000
4	113380001	113392000
4	113400001	113416000
4	113436001	113466000
4	113470001	113520000
4	113526001	113962000
4	113978001	114056000
4	114072001	114134000
4	114138001	114236000
4	114280001	114320000
4	114372001	114390000
4	118864001	118880000
4	137418001	137438000
4	145398001	145458000
4	145506001	145516000
4	145518001	145602000
4	145840001	145856000
4	146048001	146066000
4	146426001	146444000
4	146446001	146466000
4	146470001	146506000
4	146918001	146940000
4	147116001	147142000
4	147190001	147204000
4	147224001	147246000
4	147260001	147280000
4	147298001	147310000
4	147330001	147356000
4	147390001	147486000
4	147490001	147538000
4	147556001	147572000
4	147576001	147608000
4	147784001	147824000
4	156322001	156364000
5	3312001	3354000
5	14900001	14910000
5	14916001	14934000
5	14942001	14966000
5	14988001	14998000
5	15002001	15014000
5	15456001	15472000
5	15476001	15494000
5	15504001	15526000
5	15532001	15558000
5	15586001	15614000
5	15666001	15710000
5	26024001	26040000
5	77416001	77434000
5	79398001	79446000
5	104564001	104592000
5	104600001	104612000
5	104718001	104730000
5	104744001	104756000
5	104762001	104778000
5	104794001	104838000
5	104850001	104868000
5	104908001	104926000
5	109160001	109176000
5	110012001	110028000
5	138194001	138260000
5	138414001	138432000
5	145462001	145478000
5	145576001	145618000
5	145622001	145656000
5	145710001	145752000
5	145758001	145770000
5	146148001	146194000
5	146476001	146490000
5	146512001	146536000
5	146552001	146568000
6	3048001	3060000
6	3102001	3144000
6	3168001	3204000
6	3420001	3430000
6	36724001	36738000
6	42998001	43020000
6	58588001	58618000
6	67668001	67692000
6	67878001	67896000
6	82680001	82690000
6	90134001	90152000
6	116540001	116558000
6	117754001	117766000
6	128210001	128230000
6	128612001	128638000
6	128746001	128764000
6	129888001	129906000
6	130214001	130234000
6	130288001	130334000
6	130366001	130386000
6	130556001	130574000
6	130714001	130724000
6	130958001	131022000
6	131482001	131496000
6	131690001	131718000
6	131758001	131828000
6	131838001	131856000
6	131974001	131992000
6	132088001	132108000
6	132172001	132190000
6	132222001	132236000
6	133112001	133214000
6	133218001	133246000
6	133264001	133276000
6	133350001	133368000
6	133382001	133408000
6	133438001	133502000
6	133504001	133518000
6	133604001	133640000
6	133676001	133792000
6	136318001	136338000
6	136398001	136412000
6	136820001	136846000
7	6608001	6626000
7	7196001	7216000
7	7326001	7338000
7	7350001	7378000
7	7412001	7450000
7	7464001	7474000
7	7478001	7496000
7	8350001	8438000
7	8534001	8544000
7	9116001	9132000
7	9994001	10028000
7	10032001	10048000
7	10056001	10084000
7	10322001	10338000
7	10722001	10734000
7	12004001	12054000
7	13794001	13812000
7	14700001	14718000
7	14742001	14756000
7	14772001	14798000
7	14800001	14814000
7	14820001	14836000
7	14838001	14876000
7	14894001	14930000
7	14980001	14990000
7	15060001	15082000
7	15266001	15294000
7	15326001	15336000
7	15808001	15822000
7	18780001	18796000
7	21168001	21182000
7	23288001	23356000
7	31384001	31402000
7	31444001	31496000
7	31528001	31546000
7	31610001	31626000
7	31734001	31744000
7	31768001	31778000
7	32048001	32068000
7	32328001	32344000
7	33102001	33112000
7	33182001	33200000
7	33256001	33274000
7	33280001	33298000
7	33364001	33402000
7	33416001	33444000
7	38170001	38208000
7	38268001	38342000
7	38370001	38430000
7	38446001	38456000
7	38500001	38538000
7	38706001	38716000
7	38804001	38850000
7	39150001	39228000
7	39354001	39366000
7	39394001	39422000
7	40978001	41000000
7	41006001	41124000
7	41134001	41164000
7	41180001	41346000
7	64074001	64084000
7	81138001	81154000
7	85946001	85956000
7	106254001	106270000
7	142280001	142296000
8	13830001	13846000
8	19270001	19294000
8	19310001	19334000
8	19384001	19408000
8	19412001	19428000
8	19434001	19456000
8	19464001	19494000
8	19700001	19710000
8	19968001	19998000
8	20004001	20014000
8	20840001	20856000
8	20932001	21026000
8	21078001	21106000
8	21170001	21184000
8	21216001	21240000
8	21244001	21262000
8	21308001	21336000
8	21616001	21626000
8	21640001	21660000
8	21698001	21710000
8	21722001	21736000
8	21738001	21760000
8	27342001	27354000
8	37086001	37114000
8	59948001	59964000
8	99612001	99630000
8	99706001	99738000
9	3174001	3200000
9	3294001	3324000
9	4254001	4268000
9	12130001	12140000
9	38516001	38532000
9	98878001	98898000
9	98906001	98924000
9	109630001	109646000
9	124264001	124290000
10	7350001	7360000
10	7394001	7412000
10	7438001	7472000
10	7478001	7496000
10	22140001	22170000
10	22172001	22216000
10	22264001	22296000
10	22304001	22314000
10	22356001	22398000
10	22404001	22416000
10	22424001	22434000
10	22454001	22468000
10	22550001	22584000
10	54526001	54538000
10	57428001	57454000
10	58214001	58230000
10	82560001	82592000
10	88656001	88674000
10	113206001	113222000
11	3092001	3130000
11	17294001	17310000
11	34536001	34552000
11	34674001	34692000
11	60556001	60578000
11	60628001	60644000
11	60656001	60696000
11	73590001	73616000
11	73680001	73696000
11	74060001	74078000
11	82972001	82992000
11	83014001	83032000
11	83690001	83712000
11	115006001	115016000
12	18214001	18342000
12	18346001	18398000
12	18572001	18586000
12	18626001	18644000
12	18776001	18800000
12	18888001	18954000
12	19740001	19758000
12	19760001	19776000
12	19834001	19880000
12	19906001	19934000
12	19936001	19950000
12	20132001	20146000
12	20218001	20242000
12	20254001	20320000
12	20822001	20840000
12	20922001	20934000
12	21576001	21598000
12	22024001	22068000
12	22088001	22100000
12	22126001	22138000
12	22148001	22166000
12	23070001	23104000
12	23182001	23198000
12	23256001	23276000
12	23712001	23724000
12	23746001	23774000
12	24090001	24106000
12	24258001	24276000
12	24372001	24382000
12	24444001	24460000
12	87440001	87454000
12	87508001	87548000
12	87846001	87880000
12	88208001	88232000
12	88238001	88286000
12	88288001	88304000
12	88744001	88762000
12	102774001	102794000
12	113286001	113296000
12	113442001	113490000
12	113570001	113804000
12	113890001	113906000
12	113930001	114056000
12	114084001	114154000
12	114464001	114504000
12	114506001	114528000
12	114530001	114554000
12	114660001	114760000
12	114766001	114946000
12	115054001	115270000
12	115272001	115416000
12	115446001	115724000
12	115738001	115880000
12	115894001	115930000
12	115946001	116020000
13	3334001	3354000
13	3400001	3416000
13	23218001	23234000
13	61544001	61560000
13	61574001	61602000
13	61742001	61766000
13	62038001	62056000
13	62092001	62108000
13	62114001	62132000
13	62136001	62148000
13	62152001	62192000
13	62296001	62318000
13	62392001	62402000
13	62498001	62518000
13	62554001	62572000
13	65322001	65358000
13	65360001	65400000
13	65466001	65484000
13	65490001	65500000
13	65504001	65522000
13	65562001	65598000
13	65602001	65616000
13	65626001	65636000
13	65640001	65666000
13	65950001	65960000
13	66054001	66072000
13	66204001	66220000
13	66264001	66314000
13	66414001	66450000
13	66460001	66498000
13	66576001	66600000
13	66602001	66612000
13	66706001	66716000
13	66726001	66736000
13	66772001	66782000
13	66786001	66810000
13	66816001	66832000
13	66866001	66876000
13	67368001	67378000
13	67382001	67396000
13	67990001	68096000
13	68100001	68128000
13	68158001	68174000
13	68248001	68322000
13	68372001	68392000
13	68400001	68422000
13	68434001	68448000
13	68454001	68474000
13	68550001	68566000
13	113086001	113110000
13	119590001	119610000
14	19266001	19284000
14	19408001	19426000
14	26734001	26748000
14	43704001	43718000
14	51282001	51356000
14	51400001	51426000
14	51440001	51470000
14	51586001	51602000
14	51606001	51628000
14	51854001	51870000
14	52676001	52708000
14	52710001	52736000
14	52742001	52752000
14	52790001	52806000
14	53046001	53058000
14	53100001	53114000
14	53384001	53414000
14	53424001	53446000
14	53488001	53498000
14	53530001	53650000
14	53674001	53692000
14	53708001	53734000
15	75038001	75066000
15	75080001	75096000
15	75140001	75152000
15	77444001	77462000
15	77600001	77622000
15	77674001	77690000
15	97622001	97634000
15	98302001	98326000
15	101956001	101970000
15	103726001	103744000
15	103750001	103798000
15	103800001	103816000
15	103860001	103922000
15	103928001	103946000
16	3106001	3152000
16	3226001	3280000
16	3318001	3354000
16	3452001	3464000
16	3484001	3504000
16	20884001	20900000
16	32744001	32762000
16	58814001	58838000
16	58864001	58886000
16	59346001	59372000
16	67410001	67428000
16	93602001	93618000
17	3000001	3044000
17	6678001	6694000
17	13536001	13556000
17	13580001	13598000
17	17202001	17218000
17	18664001	18682000
17	18786001	18802000
17	18810001	18842000
17	22526001	22576000
17	22586001	22600000
17	22604001	22672000
17	23284001	23370000
17	23426001	23454000
17	23466001	23488000
17	23504001	23544000
17	23872001	23926000
17	30526001	30562000
17	30852001	30868000
17	30874001	30892000
17	33956001	33982000
17	33990001	34010000
17	34012001	34022000
17	34462001	34550000
17	35240001	35366000
17	35372001	35388000
17	35460001	35484000
17	36054001	36098000
17	36124001	36218000
17	36380001	36392000
18	2994001	3024000
18	3032001	3054000
18	3082001	3092000
18	3102001	3128000
18	20610001	20632000
18	80012001	80024000
18	82158001	82172000
19	3092001	3124000
19	8386001	8400000
19	40026001	40044000
X	21258001	21274000
X	24060001	24076000
X	31218001	31238000
X	33920001	33934000
X	34320001	34330000
X	52878001	52894000
X	75678001	75720000
X	107446001	107464000
X	123002001	123030000
X	123034001	123052000
X	123084001	123100000
X	123230001	123242000
X	123650001	123664000
X	124124001	124134000
X	124172001	124190000
X	124192001	124222000
X	126768001	126784000
X	140990001	141006000
X	141142001	141160000
X	147258001	147308000
X	168500001	168518000
X	170666001	170686000
X	170728001	170742000
X	170806001	170820000
X	170834001	170852000
