# Supplementary material for: Mouse protein coding diversity: What’s left to discover?
Source: PLoS Genet. 2019 Nov 14;15(11):e1008446. doi: 10.1371/journal.pgen.1008446 (PMC6855407; doi:10.1371/journal.pgen.1008446)
Supplement: S1 Data — SSDR, strain-specific diversity region. (GZ) [file pgen.1008446.s002.gz › ./AKR.bed]

1	7880001	7892000
1	21196001	21218000
1	21352001	21370000
1	80376001	80394000
1	84986001	84996000
1	85096001	85106000
1	85238001	85256000
1	85590001	85606000
1	85608001	85648000
1	88206001	88316000
1	112376001	112394000
1	133340001	133370000
1	150046001	150064000
1	151186001	151204000
1	171498001	171590000
1	173262001	173282000
1	173284001	173300000
1	173644001	173660000
1	173754001	173856000
1	173870001	173972000
1	173974001	173992000
1	173994001	174020000
1	177802001	177834000
1	177848001	177924000
1	177930001	177960000
1	177968001	178024000
1	178088001	178126000
1	178138001	178166000
2	86504001	86516000
2	86612001	86628000
2	87270001	87288000
2	87290001	87310000
2	88644001	88668000
2	88670001	88680000
2	116546001	116568000
3	2992001	3018000
3	3044001	3062000
3	3072001	3082000
3	3120001	3146000
3	3196001	3206000
3	3212001	3222000
3	15318001	15346000
3	15350001	15372000
3	15394001	15420000
3	15450001	15468000
3	15520001	15552000
3	15570001	15592000
3	15790001	15806000
3	15816001	15866000
3	62940001	62956000
3	64030001	64046000
3	93622001	93670000
3	93752001	93884000
3	93926001	93940000
3	94036001	94046000
3	94094001	94112000
3	94210001	94242000
3	97128001	97144000
3	122214001	122232000
3	142566001	142628000
4	3044001	3098000
4	3148001	3164000
4	3168001	3190000
4	3210001	3262000
4	88678001	88696000
4	112782001	112926000
4	112932001	112980000
4	112986001	113020000
4	113038001	113056000
4	113098001	113204000
4	113376001	113466000
4	113472001	113962000
4	113976001	114076000
4	114078001	114128000
4	114220001	114320000
4	114372001	114390000
4	137418001	137436000
4	145396001	145626000
4	145630001	145650000
4	145830001	145858000
4	145872001	145882000
4	146044001	146076000
4	146418001	146472000
4	146474001	146546000
4	146722001	146748000
4	146898001	146958000
4	146962001	146978000
4	147076001	147092000
4	147094001	147144000
4	147186001	147204000
4	147222001	147294000
4	147328001	147358000
4	147396001	147622000
4	147728001	147828000
4	149602001	149626000
4	156328001	156360000
5	3004001	3014000
5	14916001	14934000
5	14942001	14966000
5	14988001	14998000
5	15002001	15014000
5	15456001	15474000
5	15476001	15494000
5	15504001	15524000
5	15532001	15558000
5	15586001	15614000
5	15636001	15646000
5	15666001	15710000
5	26024001	26042000
5	27930001	27946000
5	33944001	33958000
5	77416001	77434000
5	79398001	79446000
5	104906001	104920000
5	108846001	108864000
5	109160001	109170000
5	110012001	110028000
5	137142001	137158000
5	145038001	145056000
5	145462001	145478000
5	145576001	145618000
5	145620001	145660000
5	145708001	145726000
5	145734001	145752000
5	145756001	145770000
5	145798001	145812000
6	3048001	3060000
6	3100001	3146000
6	3166001	3204000
6	42998001	43022000
6	58524001	58538000
6	58576001	58618000
6	67668001	67702000
6	67878001	67896000
6	68242001	68254000
6	68626001	68642000
6	69042001	69056000
6	69068001	69086000
6	69228001	69270000
6	69276001	69286000
6	69302001	69372000
6	69390001	69414000
6	69422001	69458000
6	69566001	69578000
6	69594001	69622000
6	69764001	69832000
6	69834001	69856000
6	70116001	70134000
6	70200001	70242000
6	70252001	70278000
6	70280001	70308000
6	70314001	70324000
6	70344001	70378000
6	70396001	70478000
6	70510001	70528000
6	70560001	70578000
6	70580001	70590000
6	70600001	70618000
6	70652001	70690000
6	70694001	70712000
6	82678001	82694000
6	89856001	89874000
6	116540001	116558000
6	117746001	117766000
6	128610001	128638000
6	128746001	128764000
6	129888001	129906000
6	130214001	130234000
6	130288001	130334000
6	130366001	130386000
6	130556001	130574000
6	130714001	130726000
6	130958001	131022000
6	131482001	131496000
6	131692001	131718000
6	131758001	131828000
6	131838001	131856000
6	131974001	131992000
6	132088001	132108000
6	132172001	132190000
6	132222001	132236000
6	133112001	133214000
6	133218001	133246000
6	133264001	133276000
6	133350001	133362000
6	133382001	133408000
6	133438001	133502000
6	133504001	133518000
6	133604001	133640000
6	133676001	133792000
6	136316001	136338000
6	136398001	136412000
6	136822001	136846000
7	6602001	6614000
7	6994001	7026000
7	10722001	10734000
7	10884001	10894000
7	10972001	10984000
7	11120001	11226000
7	11288001	11300000
7	11608001	11652000
7	11748001	11766000
7	12004001	12054000
7	13794001	13812000
7	14696001	14718000
7	14742001	14756000
7	14772001	14798000
7	14804001	14814000
7	14818001	14836000
7	14838001	14876000
7	14896001	14930000
7	14980001	14990000
7	15060001	15082000
7	15268001	15294000
7	15320001	15336000
7	15804001	15824000
7	26702001	26716000
7	31384001	31414000
7	31444001	31496000
7	31530001	31546000
7	31610001	31624000
7	31732001	31748000
7	31768001	31778000
7	32048001	32068000
7	32328001	32346000
7	33100001	33112000
7	33182001	33200000
7	33256001	33266000
7	33278001	33298000
7	33364001	33402000
7	33416001	33446000
7	38270001	38342000
7	38370001	38420000
7	38446001	38456000
7	38500001	38538000
7	38706001	38716000
7	38804001	38836000
7	39150001	39190000
7	39206001	39228000
7	39354001	39366000
7	39394001	39422000
7	40978001	41002000
7	41004001	41124000
7	41134001	41164000
7	41180001	41256000
7	41262001	41294000
7	41302001	41346000
7	43176001	43194000
7	61138001	61156000
7	61734001	61748000
7	81138001	81156000
7	85938001	85956000
7	106254001	106270000
7	111064001	111080000
7	116816001	116834000
7	140306001	140332000
7	140410001	140430000
7	142282001	142296000
8	19242001	19262000
8	19266001	19508000
8	19516001	19540000
8	19972001	19990000
8	20006001	20016000
8	20834001	20858000
8	20864001	20886000
8	21738001	21762000
8	27268001	27358000
8	28510001	28528000
8	30168001	30188000
8	30196001	30218000
8	37086001	37114000
8	59948001	59964000
8	69462001	69472000
8	69574001	69584000
8	70970001	70990000
8	71172001	71198000
8	71772001	71782000
8	71804001	71822000
8	72068001	72094000
8	99614001	99630000
8	99706001	99738000
9	3296001	3324000
9	35862001	35878000
9	35908001	35926000
9	36236001	36254000
9	38516001	38532000
9	124264001	124290000
10	7350001	7362000
10	7454001	7472000
10	7478001	7494000
10	22192001	22204000
10	22222001	22240000
10	22382001	22398000
10	22416001	22428000
10	57428001	57454000
10	58214001	58230000
10	82560001	82592000
10	88656001	88674000
10	100298001	100312000
10	113206001	113222000
10	118278001	118288000
11	3094001	3130000
11	17294001	17310000
11	21502001	21516000
11	28354001	28370000
11	34536001	34552000
11	34674001	34692000
11	58660001	58676000
11	58836001	58846000
11	71088001	71194000
11	71978001	72000000
11	77042001	77054000
11	83690001	83712000
12	18214001	18398000
12	18574001	18586000
12	18632001	18644000
12	18890001	18954000
12	19594001	19608000
12	19740001	19770000
12	19836001	19880000
12	19906001	19934000
12	19936001	19952000
12	20136001	20146000
12	20188001	20206000
12	20252001	20308000
12	20822001	20840000
12	20922001	20934000
12	21576001	21598000
12	22046001	22066000
12	22088001	22102000
12	22126001	22138000
12	22148001	22170000
12	23070001	23104000
12	23256001	23274000
12	23710001	23724000
12	23744001	23774000
12	24088001	24106000
12	24258001	24270000
12	24276001	24286000
12	24446001	24462000
12	87440001	87458000
12	87508001	87546000
12	87848001	87880000
12	88208001	88232000
12	88238001	88284000
12	88290001	88304000
12	88744001	88762000
12	92878001	92898000
12	101280001	101296000
12	101406001	101428000
12	103730001	103752000
12	103764001	103794000
12	103800001	103818000
12	103822001	103846000
12	103850001	103874000
12	103878001	103914000
12	104098001	104150000
12	104212001	104242000
12	104252001	104270000
12	104290001	104310000
12	104356001	104368000
12	113286001	113302000
12	113442001	113490000
12	113570001	113804000
12	114474001	114552000
12	114674001	114764000
12	114776001	114830000
12	114836001	114922000
12	114924001	114958000
12	115058001	115080000
12	115110001	115218000
12	115286001	115304000
12	115326001	115382000
12	115458001	115518000
12	115520001	115644000
12	115750001	115844000
12	115912001	115932000
12	115948001	115976000
12	115998001	116020000
13	3400001	3416000
13	13342001	13380000
13	65326001	65340000
13	65372001	65386000
13	65570001	65580000
13	65582001	65596000
13	65626001	65636000
13	66264001	66290000
13	66296001	66306000
13	66704001	66720000
13	66788001	66806000
13	67626001	67642000
13	67988001	68096000
13	68100001	68128000
13	68158001	68176000
13	68204001	68214000
13	68248001	68322000
13	68368001	68392000
13	68400001	68420000
13	68434001	68448000
13	68454001	68474000
13	68550001	68566000
13	100272001	100284000
13	104824001	104842000
13	119590001	119610000
14	19408001	19426000
14	43704001	43718000
14	51090001	51106000
14	51338001	51356000
14	51440001	51458000
14	51588001	51602000
14	51606001	51628000
14	51854001	51870000
14	52676001	52708000
14	52710001	52736000
14	52790001	52806000
14	53046001	53056000
14	53100001	53114000
14	53384001	53414000
14	53424001	53446000
14	53484001	53502000
14	53530001	53650000
14	53674001	53692000
14	53708001	53734000
14	59314001	59332000
15	9270001	9294000
15	9298001	9318000
15	9326001	9382000
15	41120001	41136000
15	98302001	98326000
15	103726001	103744000
15	103750001	103798000
15	103800001	103816000
15	103860001	103922000
15	103928001	103946000
16	3106001	3152000
16	3226001	3280000
16	3320001	3358000
16	3624001	3634000
16	15524001	15538000
16	20884001	20902000
16	32746001	32762000
16	44788001	44822000
16	44866001	44886000
16	44904001	44922000
16	67410001	67428000
16	93602001	93620000
17	3002001	3020000
17	3022001	3042000
17	6680001	6694000
17	13536001	13556000
17	13580001	13598000
17	17202001	17218000
17	23284001	23318000
17	23320001	23368000
17	23426001	23450000
17	23468001	23488000
17	23504001	23540000
17	23872001	23928000
17	30526001	30562000
17	30852001	30870000
17	30874001	30894000
17	33958001	33978000
17	33988001	34008000
17	34462001	34550000
17	35256001	35274000
17	35294001	35340000
17	35348001	35364000
17	35372001	35388000
17	35466001	35476000
17	36080001	36096000
17	36292001	36310000
17	36380001	36392000
17	36758001	36774000
17	36792001	36806000
17	37294001	37322000
17	38408001	38426000
17	38474001	38668000
17	38684001	38696000
17	38744001	38818000
17	38860001	38876000
17	39656001	39676000
17	39680001	39694000
17	39736001	39756000
17	39878001	39894000
17	40134001	40164000
17	40220001	40240000
17	40258001	40282000
17	40288001	40336000
18	2994001	3026000
18	3032001	3054000
18	3102001	3128000
18	20612001	20630000
18	80012001	80022000
18	82160001	82172000
19	3104001	3122000
19	3192001	3204000
19	3210001	3222000
19	9600001	9616000
19	40026001	40044000
X	19340001	19350000
X	21258001	21274000
X	24060001	24074000
X	31216001	31240000
X	33920001	33934000
X	52878001	52894000
X	54088001	54106000
X	55948001	55962000
X	56268001	56288000
X	74296001	74312000
X	75678001	75720000
X	107446001	107464000
X	119966001	119978000
X	123004001	123030000
X	124118001	124142000
X	124196001	124214000
X	126020001	126036000
X	126766001	126784000
X	140990001	141006000
X	141142001	141160000
X	147258001	147308000
X	170666001	170686000
