# Supplementary material for: Mouse protein coding diversity: What’s left to discover?
Source: PLoS Genet. 2019 Nov 14;15(11):e1008446. doi: 10.1371/journal.pgen.1008446 (PMC6855407; doi:10.1371/journal.pgen.1008446)
Supplement: S1 Data — SSDR, strain-specific diversity region. (GZ) [file pgen.1008446.s002.gz › ./B6NJ.bed]

1	85608001	85626000
1	88206001	88316000
2	177314001	177324000
3	2992001	3020000
3	3028001	3084000
3	3088001	3106000
3	3118001	3174000
3	3188001	3240000
3	15320001	15346000
3	15350001	15372000
3	15394001	15420000
3	15450001	15468000
3	15520001	15552000
3	15570001	15592000
3	15790001	15806000
3	15818001	15866000
3	15878001	15894000
4	3042001	3098000
4	3148001	3166000
4	3170001	3188000
4	3210001	3262000
4	15906001	15924000
4	46572001	46588000
4	53798001	53814000
4	145398001	145458000
4	145506001	145516000
4	145518001	145536000
4	145538001	145604000
4	145840001	145856000
4	146048001	146066000
4	146426001	146438000
4	146446001	146466000
4	146470001	146506000
4	146918001	146940000
4	147116001	147142000
4	147190001	147204000
4	147224001	147246000
4	147260001	147280000
4	147296001	147308000
4	147330001	147354000
4	147392001	147486000
4	147490001	147536000
4	147556001	147572000
4	147576001	147608000
4	147784001	147824000
4	156326001	156352000
5	14916001	14934000
5	14938001	14966000
5	15002001	15014000
5	15456001	15474000
5	15476001	15494000
5	15506001	15524000
5	15532001	15556000
5	15586001	15614000
5	15666001	15710000
5	26026001	26040000
5	77416001	77434000
5	79398001	79446000
5	110012001	110030000
5	137144001	137156000
5	145462001	145478000
5	145576001	145618000
5	145622001	145656000
5	145714001	145746000
5	145758001	145770000
5	145798001	145812000
6	3048001	3060000
6	3112001	3142000
6	3170001	3204000
6	58586001	58618000
6	67670001	67692000
6	68242001	68256000
7	12004001	12052000
7	13794001	13812000
7	43176001	43194000
7	64074001	64090000
8	19698001	19710000
8	99612001	99630000
8	99706001	99738000
9	3294001	3324000
9	124264001	124290000
10	7454001	7472000
10	7478001	7494000
10	57428001	57454000
10	58214001	58230000
10	113206001	113222000
11	3094001	3130000
11	34536001	34552000
11	34674001	34692000
12	20220001	20240000
12	87888001	87902000
12	88054001	88066000
12	88116001	88140000
12	88246001	88266000
12	92882001	92894000
12	119548001	119562000
13	3400001	3416000
13	66584001	66608000
13	66790001	66802000
13	119590001	119610000
14	19408001	19426000
14	51400001	51418000
14	51448001	51460000
15	103726001	103744000
15	103750001	103798000
15	103800001	103816000
15	103860001	103922000
15	103928001	103946000
16	3106001	3152000
16	3226001	3280000
16	3318001	3360000
16	3446001	3464000
16	3472001	3504000
16	3620001	3636000
16	32746001	32762000
17	3000001	3044000
17	13536001	13556000
17	13582001	13596000
17	23282001	23370000
17	23426001	23452000
17	23466001	23488000
17	23504001	23544000
18	2994001	3024000
18	3034001	3054000
18	3098001	3128000
18	20610001	20630000
19	3092001	3124000
19	8384001	8400000
X	31216001	31238000
X	33920001	33934000
X	52878001	52894000
X	75672001	75720000
X	107446001	107464000
X	123004001	123030000
X	124116001	124152000
X	124196001	124216000
X	126766001	126784000
X	140990001	141006000
X	141142001	141160000
X	147258001	147308000
X	170666001	170684000
