# Supplementary material for: Mouse protein coding diversity: What’s left to discover?
Source: PLoS Genet. 2019 Nov 14;15(11):e1008446. doi: 10.1371/journal.pgen.1008446 (PMC6855407; doi:10.1371/journal.pgen.1008446)
Supplement: S1 Data — SSDR, strain-specific diversity region. (GZ) [file pgen.1008446.s002.gz › ./BALB.bed]

1	21196001	21218000
1	21354001	21370000
1	80376001	80394000
1	85608001	85626000
1	88206001	88316000
1	171498001	171590000
1	173262001	173284000
1	173286001	173300000
1	173644001	173660000
1	173796001	173812000
1	173844001	173856000
1	173872001	173884000
1	173906001	173932000
1	173936001	173956000
1	173974001	173986000
2	86502001	86516000
2	86566001	86582000
2	87270001	87288000
2	87290001	87312000
2	88642001	88682000
2	154962001	154978000
2	181908001	181924000
3	2992001	3020000
3	3028001	3086000
3	3088001	3106000
3	3118001	3174000
3	3192001	3240000
3	15318001	15340000
3	15394001	15424000
3	15448001	15464000
3	15594001	15612000
3	15878001	15894000
3	15950001	15972000
3	15984001	16008000
3	64030001	64046000
3	91580001	91596000
3	91626001	91642000
3	97128001	97144000
3	122214001	122232000
3	142600001	142626000
4	3044001	3098000
4	3148001	3166000
4	3168001	3188000
4	3210001	3262000
4	11172001	11186000
4	15906001	15924000
4	53798001	53814000
4	88678001	88696000
4	112828001	112902000
4	113124001	113204000
4	113500001	113516000
4	113528001	113550000
4	113552001	113582000
4	113812001	113838000
4	113850001	113938000
4	113944001	113960000
4	137420001	137440000
4	145398001	145458000
4	145518001	145536000
4	145538001	145602000
4	145840001	145856000
4	146048001	146066000
4	146426001	146444000
4	146446001	146466000
4	146470001	146506000
4	146918001	146940000
4	147116001	147142000
4	147190001	147204000
4	147226001	147246000
4	147260001	147280000
4	147328001	147354000
4	147390001	147486000
4	147490001	147538000
4	147556001	147572000
4	147576001	147608000
4	147612001	147622000
4	147784001	147824000
4	156322001	156360000
5	3312001	3354000
5	14916001	14934000
5	14942001	14966000
5	15456001	15474000
5	15476001	15494000
5	15498001	15526000
5	15532001	15558000
5	15584001	15614000
5	15626001	15646000
5	15666001	15710000
5	26026001	26040000
5	27930001	27946000
5	77418001	77434000
5	79398001	79446000
5	104564001	104590000
5	104600001	104618000
5	104718001	104728000
5	104742001	104756000
5	104762001	104780000
5	104794001	104838000
5	104850001	104868000
5	104908001	104926000
5	109160001	109170000
5	110012001	110030000
5	137144001	137158000
5	138194001	138260000
5	138414001	138432000
5	145460001	145478000
5	145572001	145618000
5	145622001	145656000
5	145714001	145752000
5	145758001	145770000
5	145798001	145812000
5	146148001	146196000
5	146476001	146490000
5	146514001	146536000
5	146552001	146562000
6	3048001	3060000
6	3102001	3144000
6	3170001	3206000
6	36724001	36738000
6	42998001	43020000
6	58582001	58618000
6	67670001	67700000
6	67878001	67894000
6	89854001	89874000
6	116540001	116558000
6	117754001	117766000
6	128210001	128230000
6	128610001	128638000
6	128746001	128764000
6	129888001	129906000
6	130214001	130234000
6	130288001	130328000
6	130366001	130386000
6	130556001	130574000
6	130714001	130724000
6	130958001	131022000
6	131480001	131496000
6	131690001	131718000
6	131758001	131828000
6	131838001	131856000
6	131974001	131992000
6	132088001	132108000
6	132172001	132190000
6	132222001	132236000
6	133112001	133214000
6	133218001	133246000
6	133264001	133276000
6	133350001	133368000
6	133382001	133408000
6	133438001	133502000
6	133506001	133518000
6	133604001	133640000
6	133676001	133792000
6	136318001	136334000
6	136402001	136412000
6	136820001	136846000
7	7196001	7216000
7	7262001	7280000
7	7326001	7340000
7	7352001	7378000
7	7412001	7450000
7	7464001	7474000
7	7478001	7496000
7	8350001	8438000
7	8532001	8546000
7	9122001	9132000
7	9994001	10028000
7	10034001	10044000
7	10054001	10086000
7	10322001	10338000
7	10722001	10734000
7	12004001	12054000
7	13794001	13812000
7	15804001	15824000
7	18780001	18796000
7	23296001	23310000
7	31384001	31414000
7	31444001	31496000
7	31530001	31546000
7	31608001	31626000
7	31734001	31748000
7	31768001	31778000
7	32048001	32066000
7	32328001	32344000
7	33102001	33112000
7	33182001	33200000
7	33256001	33266000
7	33278001	33298000
7	33364001	33376000
7	33380001	33404000
7	33416001	33444000
7	38270001	38340000
7	38370001	38430000
7	38502001	38552000
7	38680001	38702000
7	38818001	38850000
7	39154001	39228000
7	39392001	39422000
7	40978001	40996000
7	41010001	41120000
7	41132001	41164000
7	41180001	41332000
7	43176001	43194000
7	59404001	59420000
7	61138001	61156000
7	61732001	61746000
7	64074001	64084000
7	85552001	85562000
7	85946001	85956000
7	106254001	106270000
7	111064001	111078000
7	142282001	142298000
8	13830001	13846000
8	19270001	19294000
8	19310001	19334000
8	19350001	19360000
8	19384001	19408000
8	19412001	19428000
8	19432001	19456000
8	19464001	19494000
8	19968001	19998000
8	20840001	20856000
8	20934001	21026000
8	21078001	21106000
8	21170001	21186000
8	21218001	21240000
8	21244001	21260000
8	21308001	21336000
8	21614001	21626000
8	21640001	21660000
8	21698001	21710000
8	21718001	21760000
8	27336001	27354000
8	37086001	37114000
8	59948001	59964000
8	70970001	70990000
8	71172001	71192000
8	71764001	71780000
8	71808001	71822000
8	72066001	72096000
8	99612001	99630000
8	99706001	99738000
9	3174001	3202000
9	3294001	3324000
9	4254001	4268000
9	38516001	38532000
9	38948001	38962000
9	98878001	98900000
9	98904001	98924000
9	109630001	109646000
9	124264001	124290000
10	3232001	3242000
10	7394001	7412000
10	7436001	7472000
10	7478001	7496000
10	22140001	22170000
10	22172001	22210000
10	22264001	22296000
10	22304001	22314000
10	22358001	22398000
10	22404001	22418000
10	22454001	22468000
10	22550001	22584000
10	54524001	54538000
10	57428001	57454000
10	58214001	58230000
10	82560001	82590000
10	88656001	88674000
10	113206001	113222000
11	3092001	3130000
11	17294001	17310000
11	21502001	21512000
11	22654001	22670000
11	28354001	28370000
11	34536001	34552000
11	34674001	34692000
11	58660001	58676000
11	58836001	58846000
11	71088001	71194000
11	71978001	72000000
11	99690001	99700000
12	18214001	18342000
12	18346001	18398000
12	18572001	18586000
12	18626001	18644000
12	18774001	18800000
12	18890001	18954000
12	19740001	19770000
12	19824001	19882000
12	19906001	19934000
12	19936001	19952000
12	20218001	20242000
12	20252001	20322000
12	20822001	20840000
12	20922001	20936000
12	21576001	21598000
12	21644001	21656000
12	22022001	22044000
12	22046001	22070000
12	22088001	22100000
12	22126001	22138000
12	22148001	22166000
12	23070001	23102000
12	23184001	23194000
12	23256001	23276000
12	23712001	23724000
12	23746001	23774000
12	24090001	24106000
12	24258001	24276000
12	24372001	24382000
12	24444001	24462000
12	40028001	40046000
12	87440001	87458000
12	87886001	87902000
12	88054001	88066000
12	88116001	88140000
12	88246001	88264000
12	88744001	88762000
12	101280001	101296000
12	101406001	101428000
12	103730001	103752000
12	103766001	103794000
12	103800001	103818000
12	103822001	103846000
12	103850001	103874000
12	103876001	103910000
12	104096001	104148000
12	104214001	104242000
12	104252001	104270000
12	104290001	104310000
12	113228001	113244000
12	113296001	113314000
12	113442001	113490000
12	113578001	113804000
12	113930001	114058000
12	114084001	114154000
12	114380001	114764000
12	114766001	114958000
12	115054001	115090000
12	115110001	115272000
12	115280001	115318000
12	115326001	115420000
12	115444001	115724000
12	115748001	115894000
12	115906001	115938000
12	115946001	116020000
12	119548001	119564000
13	3334001	3354000
13	23218001	23234000
13	61544001	61560000
13	61574001	61598000
13	61744001	61788000
13	61852001	61868000
13	62072001	62088000
13	62092001	62192000
13	62234001	62248000
13	62296001	62318000
13	62384001	62410000
13	62498001	62520000
13	62550001	62572000
13	65322001	65400000
13	65466001	65484000
13	65488001	65502000
13	65504001	65522000
13	65524001	65534000
13	65560001	65598000
13	65602001	65616000
13	65626001	65666000
13	65946001	65970000
13	66056001	66072000
13	66140001	66150000
13	66202001	66222000
13	66232001	66248000
13	66262001	66310000
13	66414001	66442000
13	66462001	66498000
13	66576001	66602000
13	66704001	66720000
13	66726001	66744000
13	66770001	66784000
13	66786001	66810000
13	66816001	66834000
13	66864001	66876000
13	67384001	67398000
13	67626001	67636000
13	67992001	68094000
13	68100001	68128000
13	68158001	68176000
13	68204001	68214000
13	68248001	68322000
13	68368001	68390000
13	68400001	68422000
13	68434001	68448000
13	68452001	68474000
13	68550001	68566000
13	100272001	100284000
13	119590001	119610000
14	19266001	19284000
14	19410001	19426000
14	43704001	43718000
14	51282001	51306000
14	51328001	51356000
14	51400001	51426000
14	51440001	51486000
14	51586001	51604000
14	51606001	51628000
14	51854001	51870000
14	52678001	52708000
14	52710001	52732000
14	52790001	52806000
14	53046001	53056000
14	53100001	53114000
14	53384001	53414000
14	53424001	53446000
14	53484001	53502000
14	53530001	53650000
14	53674001	53692000
14	53712001	53734000
15	75038001	75066000
15	75080001	75096000
15	75140001	75150000
15	77446001	77462000
15	77600001	77622000
15	77674001	77700000
15	103726001	103744000
15	103750001	103798000
15	103800001	103816000
15	103860001	103922000
15	103928001	103946000
16	3106001	3152000
16	3226001	3280000
16	3318001	3358000
16	3446001	3464000
16	3470001	3504000
16	3622001	3636000
16	32744001	32762000
16	58814001	58838000
16	58864001	58886000
16	59346001	59372000
16	93602001	93620000
17	2998001	3044000
17	6680001	6694000
17	13536001	13556000
17	13580001	13598000
17	17202001	17218000
17	18664001	18682000
17	18786001	18802000
17	18810001	18842000
17	22526001	22576000
17	22586001	22600000
17	22604001	22672000
17	23282001	23370000
17	23426001	23454000
17	23466001	23488000
17	23504001	23544000
17	23872001	23926000
17	27390001	27414000
17	33954001	33982000
17	33988001	34022000
17	34466001	34508000
17	34520001	34550000
17	35240001	35366000
17	35372001	35400000
17	35462001	35484000
17	35614001	35628000
17	36022001	36050000
17	36074001	36096000
17	36126001	36152000
17	36156001	36176000
17	36178001	36252000
17	37294001	37324000
17	38408001	38426000
17	38476001	38668000
17	38744001	38816000
17	46344001	46356000
17	53706001	53722000
17	53750001	53772000
17	53916001	53934000
18	2994001	3026000
18	3032001	3054000
18	3102001	3128000
18	6412001	6426000
18	20610001	20630000
18	60442001	60456000
18	80010001	80024000
18	82160001	82172000
19	3092001	3124000
19	8386001	8400000
19	40026001	40044000
X	21258001	21274000
X	31216001	31238000
X	33920001	33934000
X	34320001	34330000
X	52878001	52894000
X	75678001	75720000
X	107446001	107464000
X	123002001	123052000
X	123084001	123100000
X	123650001	123668000
X	124124001	124136000
X	124172001	124222000
X	126770001	126784000
X	140990001	141006000
X	141142001	141160000
X	147258001	147308000
X	170666001	170686000
