# Supplementary material for: Mouse protein coding diversity: What’s left to discover?
Source: PLoS Genet. 2019 Nov 14;15(11):e1008446. doi: 10.1371/journal.pgen.1008446 (PMC6855407; doi:10.1371/journal.pgen.1008446)
Supplement: S1 Data — SSDR, strain-specific diversity region. (GZ) [file pgen.1008446.s002.gz › ./C3H.bed]

1	21196001	21218000
1	21354001	21370000
1	85608001	85626000
1	88206001	88318000
1	92482001	92514000
1	139672001	139682000
1	139782001	139800000
1	139818001	139828000
1	139892001	139908000
1	140124001	140150000
1	151180001	151196000
1	171498001	171590000
1	173262001	173300000
1	173644001	173660000
2	86502001	86516000
2	89912001	89922000
2	97654001	97674000
2	111354001	111372000
2	111428001	111446000
2	116544001	116566000
2	154962001	154978000
2	177314001	177324000
2	181908001	181924000
3	2994001	3018000
3	3028001	3086000
3	3088001	3106000
3	3118001	3174000
3	3194001	3240000
3	15318001	15340000
3	15394001	15424000
3	15448001	15464000
3	15594001	15612000
3	15878001	15894000
3	15950001	15972000
3	15982001	16008000
3	64030001	64042000
3	93622001	93670000
3	93678001	93688000
3	93752001	93884000
3	93928001	93938000
3	94094001	94112000
3	94134001	94146000
3	94214001	94242000
3	97128001	97144000
3	122214001	122232000
3	142600001	142626000
4	3042001	3098000
4	3148001	3166000
4	3168001	3190000
4	3210001	3262000
4	11174001	11186000
4	15906001	15924000
4	88678001	88696000
4	112828001	112902000
4	113124001	113204000
4	113500001	113516000
4	113528001	113550000
4	113552001	113582000
4	113812001	113838000
4	113850001	113938000
4	113944001	113960000
4	137418001	137438000
4	145396001	145626000
4	145630001	145650000
4	145832001	145858000
4	146044001	146076000
4	146092001	146102000
4	146420001	146466000
4	146474001	146546000
4	146722001	146748000
4	146898001	146958000
4	146962001	146978000
4	147076001	147092000
4	147094001	147144000
4	147186001	147204000
4	147224001	147294000
4	147328001	147358000
4	147394001	147622000
4	147698001	147710000
4	147726001	147828000
4	149602001	149626000
4	156322001	156364000
5	3338001	3350000
5	14900001	14912000
5	14914001	14934000
5	14942001	14966000
5	14988001	14998000
5	15002001	15014000
5	15456001	15472000
5	15476001	15494000
5	15502001	15526000
5	15532001	15556000
5	15586001	15614000
5	15666001	15710000
5	26026001	26040000
5	33944001	33960000
5	77416001	77436000
5	79398001	79446000
5	104564001	104590000
5	104600001	104612000
5	104718001	104730000
5	104742001	104756000
5	104762001	104780000
5	104794001	104838000
5	104850001	104868000
5	104908001	104926000
5	110010001	110030000
5	137144001	137158000
5	138194001	138262000
5	145460001	145478000
5	145576001	145618000
5	145622001	145656000
5	145714001	145752000
5	145758001	145770000
5	145798001	145812000
5	146148001	146176000
5	146178001	146196000
5	146418001	146436000
5	146458001	146492000
5	146514001	146536000
5	146552001	146562000
6	3048001	3060000
6	3112001	3146000
6	3172001	3204000
6	36724001	36738000
6	42998001	43022000
6	58524001	58540000
6	58580001	58618000
6	67668001	67702000
6	67878001	67896000
6	68242001	68256000
6	82678001	82694000
6	116504001	116558000
6	117746001	117768000
6	128610001	128638000
6	128746001	128764000
6	129888001	129906000
6	130214001	130234000
6	130288001	130320000
6	130322001	130334000
6	130366001	130386000
6	130556001	130574000
6	130714001	130724000
6	130958001	131022000
6	131482001	131496000
6	131690001	131718000
6	131758001	131828000
6	131838001	131856000
6	131974001	131992000
6	132088001	132108000
6	132172001	132190000
6	132222001	132236000
6	132408001	132420000
6	133112001	133214000
6	133218001	133246000
6	133264001	133276000
6	133350001	133368000
6	133382001	133408000
6	133442001	133502000
6	133504001	133518000
6	133604001	133640000
6	133676001	133792000
6	136316001	136338000
6	136398001	136412000
6	136820001	136846000
7	5256001	5272000
7	12004001	12044000
7	13794001	13812000
7	15804001	15824000
7	17270001	17286000
7	17306001	17322000
7	17328001	17348000
7	17366001	17380000
7	17428001	17440000
7	18342001	18364000
7	18368001	18378000
7	18384001	18398000
7	18404001	18438000
7	18442001	18456000
7	18462001	18484000
7	18492001	18506000
7	18566001	18584000
7	18616001	18632000
7	18640001	18658000
7	18780001	18798000
7	23328001	23370000
7	23558001	23574000
7	23602001	23622000
7	23654001	23674000
7	23690001	23724000
7	23732001	23826000
7	28826001	28848000
7	38272001	38292000
7	38306001	38430000
7	38500001	38512000
7	38524001	38538000
7	38548001	38564000
7	38750001	38772000
7	38810001	38850000
7	39200001	39226000
7	39402001	39412000
7	41108001	41128000
7	43176001	43194000
7	61138001	61156000
7	61732001	61748000
7	85552001	85564000
7	85946001	85956000
7	86710001	86728000
7	106256001	106270000
7	142282001	142296000
8	19270001	19294000
8	19312001	19334000
8	19350001	19360000
8	19384001	19408000
8	19412001	19428000
8	19432001	19456000
8	19464001	19494000
8	19968001	19998000
8	20004001	20014000
8	20840001	20856000
8	20934001	21028000
8	21078001	21106000
8	21170001	21186000
8	21216001	21260000
8	21306001	21336000
8	21614001	21626000
8	21640001	21662000
8	21694001	21706000
8	21722001	21736000
8	21738001	21760000
8	27268001	27358000
8	28510001	28528000
8	30168001	30188000
8	30196001	30218000
8	37086001	37114000
8	59948001	59964000
8	70970001	70990000
8	71172001	71192000
8	71770001	71780000
8	71808001	71822000
8	72066001	72094000
8	99614001	99630000
8	99706001	99738000
9	3294001	3324000
9	38516001	38532000
9	98878001	98898000
9	98904001	98922000
9	124264001	124290000
10	3232001	3242000
10	7350001	7362000
10	7454001	7470000
10	7478001	7494000
10	54524001	54538000
10	57428001	57454000
10	58214001	58230000
10	82560001	82590000
10	100298001	100312000
10	113206001	113222000
11	3094001	3130000
11	17294001	17310000
11	21502001	21520000
11	34536001	34552000
11	34674001	34692000
11	60556001	60578000
11	60628001	60644000
11	60656001	60698000
11	71088001	71194000
11	71978001	72000000
11	82972001	82990000
11	83014001	83030000
11	83690001	83712000
11	115006001	115016000
12	18126001	18144000
12	18256001	18274000
12	18318001	18346000
12	18358001	18372000
12	18376001	18392000
12	18620001	18652000
12	18696001	18706000
12	18746001	18764000
12	18774001	18802000
12	18886001	18962000
12	18972001	19004000
12	19086001	19096000
12	19146001	19200000
12	19208001	19218000
12	19512001	19528000
12	19550001	19566000
12	19654001	19678000
12	19740001	19770000
12	19820001	19882000
12	19904001	19932000
12	19936001	19952000
12	20134001	20148000
12	20188001	20206000
12	20214001	20320000
12	20414001	20424000
12	20432001	20444000
12	20454001	20474000
12	20638001	20656000
12	20822001	20840000
12	20920001	20936000
12	21016001	21030000
12	21576001	21598000
12	21640001	21658000
12	21724001	21736000
12	21744001	21754000
12	21888001	21900000
12	22018001	22072000
12	22152001	22164000
12	22686001	22696000
12	22722001	22740000
12	23062001	23074000
12	23076001	23086000
12	23088001	23110000
12	23166001	23176000
12	23180001	23216000
12	23222001	23236000
12	23256001	23280000
12	23708001	23726000
12	23742001	23774000
12	24020001	24036000
12	24066001	24096000
12	24256001	24276000
12	24372001	24386000
12	24444001	24462000
12	87440001	87458000
12	87510001	87548000
12	87846001	87880000
12	88208001	88232000
12	88238001	88286000
12	88290001	88304000
12	88744001	88762000
12	113230001	113244000
12	113296001	113314000
12	113442001	113488000
12	113570001	113606000
12	113608001	113672000
12	113674001	113738000
12	113742001	113802000
12	114474001	114552000
12	114674001	114762000
12	114776001	114830000
12	114836001	114922000
12	114926001	114958000
12	115058001	115080000
12	115110001	115218000
12	115286001	115304000
12	115326001	115382000
12	115458001	115518000
12	115520001	115644000
12	115750001	115844000
12	115914001	115932000
12	115950001	115976000
12	115998001	116020000
12	119548001	119562000
13	3400001	3416000
13	23220001	23232000
13	65322001	65400000
13	65446001	65482000
13	65490001	65500000
13	65504001	65522000
13	65524001	65534000
13	65556001	65598000
13	65624001	65666000
13	65928001	65942000
13	65946001	65962000
13	66262001	66316000
13	66408001	66448000
13	66458001	66484000
13	66488001	66502000
13	66554001	66564000
13	66580001	66612000
13	66616001	66644000
13	66702001	66724000
13	66726001	66742000
13	66770001	66810000
13	66816001	66830000
13	66866001	66876000
13	67368001	67378000
13	67384001	67396000
13	67626001	67642000
13	67992001	68096000
13	68100001	68128000
13	68158001	68176000
13	68216001	68230000
13	68248001	68322000
13	68368001	68392000
13	68400001	68420000
13	68432001	68448000
13	68452001	68474000
13	68550001	68564000
13	119590001	119610000
13	119904001	119914000
13	119936001	119960000
13	120172001	120196000
13	120242001	120266000
13	120294001	120318000
14	19266001	19284000
14	19408001	19426000
14	51090001	51106000
14	51282001	51306000
14	51328001	51356000
14	51398001	51426000
14	51440001	51484000
14	51588001	51604000
14	51608001	51628000
14	51854001	51870000
14	52676001	52708000
14	52710001	52736000
14	52790001	52806000
14	53046001	53056000
14	53100001	53116000
14	53384001	53414000
14	53424001	53446000
14	53484001	53500000
14	53530001	53650000
14	53674001	53692000
14	53712001	53734000
14	59314001	59332000
15	41120001	41136000
15	75038001	75066000
15	75080001	75096000
15	75138001	75150000
15	77446001	77462000
15	77600001	77622000
15	77674001	77700000
15	98302001	98326000
15	101956001	101966000
15	103726001	103744000
15	103750001	103798000
15	103800001	103812000
15	103860001	103922000
15	103928001	103946000
16	3106001	3152000
16	3226001	3280000
16	3318001	3358000
16	3446001	3468000
16	3472001	3504000
16	3620001	3636000
16	32744001	32762000
16	93602001	93620000
17	3000001	3042000
17	6680001	6694000
17	13582001	13596000
17	17038001	17050000
17	17056001	17074000
17	17200001	17210000
17	23282001	23370000
17	23426001	23452000
17	23466001	23488000
17	23504001	23542000
17	23880001	23914000
17	30526001	30562000
17	30852001	30868000
17	30874001	30894000
17	33958001	33978000
17	33988001	34008000
17	34462001	34546000
17	35256001	35272000
17	35294001	35340000
17	35348001	35364000
17	35372001	35388000
17	36292001	36310000
17	36380001	36392000
17	36758001	36774000
17	37294001	37324000
17	38408001	38426000
17	38474001	38668000
17	38744001	38816000
17	38860001	38876000
17	39554001	39568000
17	39656001	39674000
17	39678001	39696000
17	39738001	39756000
17	39878001	39894000
17	40134001	40164000
17	40220001	40240000
17	40258001	40282000
17	40288001	40336000
17	46344001	46354000
18	2994001	3024000
18	3032001	3054000
18	3106001	3128000
18	6412001	6428000
18	82158001	82172000
19	3092001	3124000
19	3190001	3206000
19	3210001	3222000
19	12224001	12242000
19	13094001	13110000
19	39422001	39442000
X	21258001	21274000
X	31216001	31236000
X	33920001	33934000
X	52878001	52894000
X	75678001	75720000
X	107446001	107464000
X	118136001	118146000
X	123002001	123052000
X	123084001	123100000
X	123230001	123242000
X	123650001	123668000
X	124124001	124142000
X	124172001	124190000
X	124192001	124222000
X	126768001	126784000
X	140990001	141006000
X	141142001	141160000
X	147258001	147308000
X	168502001	168518000
X	170666001	170686000
X	170728001	170744000
X	170806001	170822000
X	170834001	170852000
