# Supplementary material for: Mouse protein coding diversity: What’s left to discover?
Source: PLoS Genet. 2019 Nov 14;15(11):e1008446. doi: 10.1371/journal.pgen.1008446 (PMC6855407; doi:10.1371/journal.pgen.1008446)
Supplement: S1 Data — SSDR, strain-specific diversity region. (GZ) [file pgen.1008446.s002.gz › ./CBA.bed]

1	21196001	21218000
1	21354001	21370000
1	84986001	84998000
1	85096001	85106000
1	85238001	85256000
1	85590001	85648000
1	88206001	88318000
1	92482001	92514000
1	133340001	133370000
1	139784001	139800000
1	139812001	139828000
1	139894001	139908000
1	140124001	140150000
1	151180001	151198000
1	162968001	162980000
1	171498001	171590000
1	173264001	173282000
1	173286001	173300000
1	173644001	173660000
1	173752001	173856000
1	173870001	173972000
1	173976001	173986000
1	173992001	174020000
2	27490001	27506000
2	86502001	86516000
2	89912001	89922000
2	97654001	97674000
2	116542001	116568000
2	154962001	154978000
2	181908001	181924000
3	2992001	3018000
3	3028001	3086000
3	3088001	3106000
3	3118001	3174000
3	3194001	3240000
3	15318001	15340000
3	15394001	15424000
3	15448001	15464000
3	15594001	15612000
3	15878001	15894000
3	15950001	15972000
3	15984001	16008000
3	64030001	64046000
3	93622001	93670000
3	93752001	93884000
3	93926001	93940000
3	94094001	94112000
3	94136001	94146000
3	94212001	94242000
3	97130001	97144000
3	122214001	122232000
3	142564001	142628000
4	3042001	3098000
4	3146001	3164000
4	3170001	3190000
4	3210001	3262000
4	15906001	15922000
4	53798001	53814000
4	88678001	88696000
4	112828001	112886000
4	113130001	113204000
4	113500001	113516000
4	113528001	113546000
4	113552001	113582000
4	113812001	113838000
4	113850001	113938000
4	113944001	113960000
4	137420001	137440000
4	145396001	145612000
4	145628001	145650000
4	145832001	145858000
4	146044001	146076000
4	146090001	146102000
4	146262001	146272000
4	146420001	146466000
4	146474001	146546000
4	146722001	146746000
4	146898001	146958000
4	146962001	146978000
4	147076001	147092000
4	147094001	147144000
4	147188001	147204000
4	147224001	147294000
4	147328001	147358000
4	147394001	147622000
4	147728001	147828000
4	149602001	149626000
4	156322001	156360000
5	3338001	3350000
5	14916001	14934000
5	14938001	14966000
5	14988001	14998000
5	15002001	15014000
5	15456001	15474000
5	15476001	15494000
5	15504001	15518000
5	15532001	15556000
5	15586001	15614000
5	15634001	15646000
5	15666001	15710000
5	26026001	26040000
5	33944001	33960000
5	77416001	77434000
5	79398001	79446000
5	79806001	79822000
5	104564001	104592000
5	104600001	104612000
5	104744001	104754000
5	104762001	104780000
5	104794001	104838000
5	104850001	104868000
5	104892001	104904000
5	104908001	104926000
5	110012001	110030000
5	137142001	137158000
5	138194001	138260000
5	138414001	138432000
5	145038001	145056000
5	145460001	145478000
5	145576001	145618000
5	145620001	145660000
5	145708001	145726000
5	145732001	145752000
5	145756001	145770000
5	145798001	145812000
5	146418001	146436000
5	146458001	146476000
6	3048001	3060000
6	3112001	3146000
6	3172001	3204000
6	36724001	36738000
6	42998001	43022000
6	58522001	58540000
6	58580001	58618000
6	67670001	67702000
6	67878001	67896000
6	82678001	82694000
6	116504001	116558000
6	117746001	117770000
6	128610001	128638000
6	128746001	128764000
6	129890001	129906000
6	130214001	130232000
6	130288001	130334000
6	130366001	130386000
6	130556001	130574000
6	130714001	130724000
6	130958001	131022000
6	131480001	131496000
6	131690001	131718000
6	131758001	131828000
6	131838001	131856000
6	131974001	131992000
6	132088001	132108000
6	132172001	132190000
6	132222001	132236000
6	133112001	133214000
6	133218001	133246000
6	133264001	133276000
6	133350001	133362000
6	133382001	133408000
6	133438001	133502000
6	133504001	133518000
6	133604001	133640000
6	133676001	133792000
6	136318001	136338000
6	136398001	136412000
6	136822001	136846000
7	5256001	5272000
7	6094001	6110000
7	7196001	7216000
7	7260001	7274000
7	7326001	7338000
7	7352001	7380000
7	7412001	7434000
7	7438001	7448000
7	7464001	7474000
7	7476001	7494000
7	8350001	8438000
7	8534001	8546000
7	9116001	9132000
7	9994001	10026000
7	10034001	10044000
7	10056001	10086000
7	12004001	12044000
7	13794001	13812000
7	15804001	15824000
7	17270001	17286000
7	17308001	17322000
7	17328001	17346000
7	17366001	17382000
7	17428001	17440000
7	18342001	18364000
7	18368001	18378000
7	18380001	18396000
7	18404001	18438000
7	18440001	18456000
7	18462001	18486000
7	18492001	18506000
7	18564001	18584000
7	18616001	18632000
7	18640001	18658000
7	18780001	18796000
7	23326001	23370000
7	23558001	23574000
7	23602001	23622000
7	23654001	23676000
7	23700001	23724000
7	23732001	23826000
7	28826001	28848000
7	38272001	38292000
7	38308001	38430000
7	38500001	38510000
7	38526001	38538000
7	38548001	38564000
7	38750001	38772000
7	38810001	38848000
7	39184001	39226000
7	41108001	41128000
7	43176001	43194000
7	61138001	61156000
7	61734001	61744000
7	85938001	85956000
7	86710001	86728000
7	106254001	106270000
7	140312001	140332000
7	140412001	140430000
7	142282001	142296000
8	19270001	19294000
8	19312001	19334000
8	19384001	19408000
8	19412001	19430000
8	19432001	19456000
8	19464001	19494000
8	19968001	19998000
8	20004001	20014000
8	20840001	20856000
8	20932001	21028000
8	21078001	21106000
8	21170001	21186000
8	21220001	21240000
8	21244001	21260000
8	21292001	21304000
8	21308001	21336000
8	21642001	21660000
8	21684001	21694000
8	21722001	21736000
8	21738001	21762000
8	37086001	37114000
8	59948001	59964000
8	70970001	70990000
8	71172001	71184000
8	71764001	71780000
8	71808001	71822000
8	72066001	72094000
8	99612001	99630000
8	99706001	99738000
9	3294001	3324000
9	4254001	4268000
9	35862001	35878000
9	38516001	38532000
9	38836001	38854000
9	39144001	39190000
9	98878001	98898000
9	98904001	98924000
9	109528001	109544000
10	7350001	7362000
10	7454001	7472000
10	7478001	7494000
10	8160001	8176000
10	57428001	57454000
10	58214001	58230000
10	82560001	82590000
10	100298001	100312000
10	113206001	113222000
11	3092001	3130000
11	17294001	17310000
11	21502001	21520000
11	34536001	34552000
11	34674001	34692000
11	60556001	60578000
11	60628001	60644000
11	60656001	60696000
11	71088001	71194000
11	71978001	72000000
11	82972001	82992000
11	83014001	83030000
11	83690001	83712000
11	99690001	99700000
12	18126001	18144000
12	18256001	18274000
12	18318001	18346000
12	18356001	18372000
12	18376001	18392000
12	18620001	18652000
12	18744001	18764000
12	18776001	18802000
12	18886001	18962000
12	18972001	19004000
12	19146001	19184000
12	19190001	19200000
12	19244001	19254000
12	19512001	19528000
12	19550001	19566000
12	19654001	19678000
12	19742001	19776000
12	19820001	19882000
12	19904001	19932000
12	19940001	19954000
12	20134001	20148000
12	20188001	20206000
12	20214001	20320000
12	20412001	20428000
12	20454001	20474000
12	20640001	20656000
12	20824001	20838000
12	20920001	20936000
12	21016001	21030000
12	21576001	21598000
12	21640001	21658000
12	21744001	21754000
12	21886001	21898000
12	22022001	22072000
12	22150001	22164000
12	22684001	22696000
12	22722001	22742000
12	23062001	23086000
12	23088001	23110000
12	23174001	23236000
12	23256001	23278000
12	23708001	23726000
12	23742001	23774000
12	24020001	24036000
12	24062001	24088000
12	24256001	24276000
12	24372001	24386000
12	24400001	24418000
12	24444001	24462000
12	87440001	87458000
12	87510001	87548000
12	87846001	87880000
12	88208001	88232000
12	88238001	88286000
12	88290001	88304000
12	92878001	92898000
12	101280001	101296000
12	101406001	101430000
12	103730001	103752000
12	103766001	103794000
12	103800001	103818000
12	103822001	103846000
12	103856001	103874000
12	103878001	103910000
12	104096001	104148000
12	104214001	104242000
12	104252001	104272000
12	104290001	104310000
12	104356001	104368000
12	113296001	113314000
12	113442001	113488000
12	113570001	113604000
12	113606001	113670000
12	113674001	113740000
12	113742001	113804000
12	114474001	114552000
12	114674001	114762000
12	114776001	114830000
12	114838001	114922000
12	114926001	114958000
12	115058001	115080000
12	115110001	115218000
12	115286001	115304000
12	115326001	115382000
12	115458001	115518000
12	115520001	115644000
12	115752001	115842000
12	115912001	115932000
12	115960001	115976000
12	115990001	116020000
13	3400001	3416000
13	23218001	23232000
13	65322001	65400000
13	65446001	65482000
13	65490001	65500000
13	65504001	65522000
13	65524001	65534000
13	65556001	65598000
13	65624001	65664000
13	65928001	65938000
13	65946001	65964000
13	65974001	65992000
13	66140001	66150000
13	66220001	66230000
13	66264001	66316000
13	66386001	66396000
13	66408001	66448000
13	66458001	66484000
13	66488001	66504000
13	66554001	66564000
13	66580001	66612000
13	66614001	66640000
13	66704001	66736000
13	66770001	66782000
13	66784001	66810000
13	66816001	66832000
13	66864001	66878000
13	67368001	67378000
13	67384001	67396000
13	67626001	67642000
13	67992001	68096000
13	68100001	68128000
13	68158001	68176000
13	68248001	68322000
13	68372001	68392000
13	68400001	68420000
13	68434001	68448000
13	68452001	68474000
13	68550001	68564000
13	100272001	100284000
13	119590001	119610000
14	19266001	19284000
14	19408001	19426000
14	41958001	41972000
14	43704001	43718000
14	51282001	51306000
14	51328001	51356000
14	51400001	51426000
14	51440001	51484000
14	51588001	51602000
14	51604001	51628000
14	51854001	51870000
14	52678001	52708000
14	52714001	52732000
14	52734001	52752000
14	52790001	52806000
14	53046001	53056000
14	53100001	53116000
14	53384001	53414000
14	53424001	53444000
14	53484001	53502000
14	53530001	53650000
14	53674001	53692000
14	53712001	53734000
15	75038001	75066000
15	75080001	75098000
15	75138001	75150000
15	77446001	77462000
15	77600001	77622000
15	77674001	77700000
15	98302001	98326000
15	101954001	101970000
15	103726001	103744000
15	103750001	103798000
15	103860001	103922000
15	103928001	103946000
16	3106001	3152000
16	3226001	3280000
16	3318001	3358000
16	3446001	3468000
16	3470001	3504000
16	3620001	3636000
16	32744001	32762000
16	54550001	54578000
16	59352001	59390000
16	93602001	93620000
17	3000001	3042000
17	6680001	6694000
17	13582001	13596000
17	17036001	17072000
17	17200001	17210000
17	23282001	23370000
17	23426001	23452000
17	23466001	23488000
17	23504001	23544000
17	23880001	23914000
17	30526001	30562000
17	30852001	30868000
17	30874001	30894000
17	33958001	33978000
17	33990001	34008000
17	34462001	34550000
17	35256001	35272000
17	35294001	35340000
17	35348001	35358000
17	35372001	35388000
17	35466001	35476000
17	36082001	36092000
17	36292001	36310000
17	36380001	36392000
17	36758001	36774000
17	36792001	36804000
17	37294001	37324000
17	38408001	38426000
17	38474001	38668000
17	38744001	38816000
17	38860001	38876000
17	39552001	39568000
17	39656001	39676000
17	39680001	39694000
17	39736001	39756000
17	40134001	40164000
17	40220001	40240000
17	40258001	40282000
17	40288001	40336000
17	46344001	46356000
18	2994001	3024000
18	3032001	3054000
18	3104001	3128000
18	6412001	6428000
18	20610001	20632000
18	82160001	82172000
19	3092001	3124000
19	3194001	3204000
19	3210001	3222000
19	8044001	8064000
19	8384001	8400000
19	12222001	12242000
19	13094001	13110000
19	39422001	39442000
X	21258001	21274000
X	31216001	31242000
X	33920001	33934000
X	52878001	52894000
X	74296001	74312000
X	75678001	75720000
X	107446001	107464000
X	120306001	120322000
X	123002001	123052000
X	123084001	123100000
X	123232001	123242000
X	123650001	123668000
X	124172001	124222000
X	126770001	126782000
X	140990001	141006000
X	141142001	141160000
X	147258001	147308000
X	168500001	168518000
X	169968001	169992000
X	170666001	170686000
X	170728001	170744000
X	170806001	170820000
X	170834001	170850000
Y	90712001	90750000
Y	90792001	90820000
