# Supplementary material for: Mouse protein coding diversity: What’s left to discover?
Source: PLoS Genet. 2019 Nov 14;15(11):e1008446. doi: 10.1371/journal.pgen.1008446 (PMC6855407; doi:10.1371/journal.pgen.1008446)
Supplement: S1 Data — SSDR, strain-specific diversity region. (GZ) [file pgen.1008446.s002.gz › ./DBA.bed]

1	21196001	21218000
1	21352001	21370000
1	85608001	85626000
1	88018001	88072000
1	88098001	88110000
1	88136001	88150000
1	88206001	88318000
1	92484001	92512000
1	112376001	112394000
1	133340001	133370000
1	139782001	139800000
1	139814001	139828000
1	139896001	139908000
1	140120001	140150000
1	153386001	153430000
1	162964001	162980000
1	166488001	166508000
1	166520001	166536000
1	166562001	166582000
1	166620001	166650000
1	171498001	171590000
1	173264001	173282000
1	173286001	173300000
1	173644001	173660000
1	173752001	173856000
1	173870001	173972000
1	173976001	173990000
1	173994001	174020000
1	181772001	181786000
2	30220001	30242000
2	86504001	86516000
2	87270001	87288000
2	87290001	87312000
2	88644001	88658000
2	88670001	88682000
2	181908001	181924000
3	2992001	3018000
3	3028001	3086000
3	3088001	3106000
3	3118001	3174000
3	3194001	3240000
3	15318001	15390000
3	15400001	15426000
3	15438001	15468000
3	15478001	15516000
3	15532001	15612000
3	15758001	15812000
3	15824001	15870000
3	15878001	15894000
3	15952001	15968000
3	15984001	16004000
3	62940001	62956000
3	64030001	64042000
3	92930001	92972000
3	93622001	93670000
3	93678001	93688000
3	93752001	93884000
3	94036001	94046000
3	94094001	94112000
3	94170001	94180000
3	94214001	94242000
3	94714001	94724000
3	97128001	97144000
3	122214001	122232000
3	142566001	142628000
4	3042001	3098000
4	3148001	3166000
4	3168001	3190000
4	3210001	3262000
4	15906001	15922000
4	46574001	46586000
4	88678001	88696000
4	112782001	112800000
4	112802001	112926000
4	112932001	112960000
4	112962001	112980000
4	112986001	113020000
4	113038001	113056000
4	113100001	113204000
4	113274001	113290000
4	113376001	113392000
4	113400001	113416000
4	113434001	113466000
4	113470001	113520000
4	113528001	113962000
4	113976001	114056000
4	114072001	114136000
4	114138001	114236000
4	114280001	114320000
4	114372001	114390000
4	118864001	118880000
4	137420001	137436000
4	143590001	143608000
4	143610001	143622000
4	143700001	143824000
4	143866001	143934000
4	143944001	143968000
4	144188001	144206000
4	144216001	144254000
4	144332001	144344000
4	144358001	144370000
4	145398001	145418000
4	145420001	145612000
4	145616001	145626000
4	145840001	145856000
4	146044001	146074000
4	146446001	146488000
4	146490001	146546000
4	146718001	146748000
4	146902001	146914000
4	146918001	146958000
4	146964001	146976000
4	147060001	147108000
4	147114001	147140000
4	147188001	147204000
4	147226001	147246000
4	147252001	147264000
4	147266001	147280000
4	147284001	147300000
4	147328001	147358000
4	147390001	147488000
4	147490001	147544000
4	147554001	147572000
4	147576001	147608000
4	147704001	147716000
4	147752001	147764000
4	147770001	147828000
4	149608001	149620000
4	156322001	156360000
5	3018001	3034000
5	3338001	3350000
5	14896001	14912000
5	14918001	14934000
5	14938001	14966000
5	14986001	14998000
5	15016001	15030000
5	15460001	15496000
5	15500001	15558000
5	15586001	15614000
5	15624001	15650000
5	15672001	15684000
5	15688001	15710000
5	26026001	26040000
5	27930001	27946000
5	77416001	77434000
5	79398001	79446000
5	104564001	104590000
5	104600001	104618000
5	104744001	104756000
5	104762001	104778000
5	104794001	104838000
5	104850001	104868000
5	104908001	104926000
5	109160001	109176000
5	109850001	109866000
5	110012001	110030000
5	138194001	138262000
5	145462001	145478000
5	145582001	145618000
5	145622001	145656000
5	145714001	145752000
5	145758001	145770000
5	145798001	145812000
5	146148001	146176000
5	146178001	146194000
5	146418001	146436000
5	146458001	146492000
5	146514001	146536000
5	146552001	146562000
6	3048001	3060000
6	3112001	3144000
6	3170001	3204000
6	3420001	3430000
6	36724001	36738000
6	42998001	43022000
6	58588001	58618000
6	67670001	67692000
6	67878001	67894000
6	68242001	68256000
6	89854001	89874000
6	116540001	116558000
6	117746001	117768000
6	128612001	128638000
6	128746001	128764000
6	129888001	129906000
6	129922001	129940000
6	130214001	130232000
6	130288001	130334000
6	130366001	130386000
6	130556001	130574000
6	130958001	131022000
6	131482001	131496000
6	131690001	131718000
6	131758001	131828000
6	131838001	131856000
6	131974001	131992000
6	132090001	132108000
6	132172001	132190000
6	132222001	132236000
6	132408001	132420000
6	133112001	133214000
6	133218001	133246000
6	133264001	133274000
6	133350001	133368000
6	133382001	133408000
6	133442001	133502000
6	133506001	133518000
6	133604001	133640000
6	133676001	133792000
6	136318001	136338000
6	136396001	136414000
6	136820001	136846000
7	5256001	5272000
7	6610001	6626000
7	12004001	12044000
7	13794001	13812000
7	15806001	15824000
7	18616001	18630000
7	18642001	18654000
7	18780001	18796000
7	23292001	23310000
7	26252001	26268000
7	26294001	26304000
7	31278001	31326000
7	31344001	31364000
7	31386001	31402000
7	31444001	31496000
7	31530001	31548000
7	31570001	31580000
7	32218001	32240000
7	32242001	32266000
7	32326001	32344000
7	33180001	33228000
7	33280001	33298000
7	33364001	33378000
7	33416001	33442000
7	33470001	33514000
7	34054001	34082000
7	38370001	38410000
7	38504001	38518000
7	39160001	39178000
7	39182001	39198000
7	41072001	41170000
7	41172001	41234000
7	41248001	41318000
7	41678001	41694000
7	41718001	41808000
7	41810001	41846000
7	41850001	41900000
7	41958001	41980000
7	42036001	42066000
7	42108001	42144000
7	42342001	42374000
7	42598001	42618000
7	42634001	42664000
7	42682001	42704000
7	42742001	42760000
7	42868001	42886000
7	42956001	43004000
7	43102001	43118000
7	43150001	43168000
7	60200001	60216000
7	60350001	60420000
7	60432001	60510000
7	60734001	60752000
7	60766001	60780000
7	60782001	60818000
7	61138001	61156000
7	61726001	61750000
7	64070001	64094000
7	81138001	81156000
7	85946001	85956000
7	86712001	86726000
7	106254001	106270000
7	134950001	134970000
7	142280001	142296000
8	19270001	19294000
8	19312001	19334000
8	19384001	19408000
8	19412001	19430000
8	19432001	19456000
8	19464001	19494000
8	19968001	19998000
8	20002001	20014000
8	20840001	20858000
8	20932001	21026000
8	21078001	21106000
8	21170001	21186000
8	21218001	21240000
8	21242001	21260000
8	21268001	21278000
8	21306001	21336000
8	21616001	21626000
8	21640001	21662000
8	21684001	21702000
8	21718001	21736000
8	21738001	21760000
8	27268001	27358000
8	28510001	28528000
8	30168001	30188000
8	30196001	30218000
8	37086001	37114000
8	59948001	59964000
8	70970001	70990000
8	71172001	71190000
8	71810001	71822000
8	72066001	72094000
8	99612001	99630000
8	99706001	99738000
9	3294001	3324000
9	35862001	35878000
9	35908001	35926000
9	36236001	36254000
10	3232001	3242000
10	7350001	7362000
10	7454001	7472000
10	7478001	7494000
10	54524001	54538000
10	57428001	57454000
10	58214001	58230000
10	82560001	82592000
10	88656001	88674000
10	113206001	113222000
11	3092001	3130000
11	21502001	21516000
11	34536001	34554000
11	34674001	34692000
11	71088001	71208000
11	71984001	71996000
11	82974001	83032000
11	83690001	83712000
12	3012001	3030000
12	18258001	18272000
12	18322001	18346000
12	18696001	18706000
12	18752001	18762000
12	18888001	18916000
12	18930001	18940000
12	19088001	19102000
12	19174001	19184000
12	19190001	19200000
12	19208001	19218000
12	19548001	19566000
12	19568001	19586000
12	19656001	19676000
12	19742001	19772000
12	19820001	19850000
12	19856001	19882000
12	19906001	19930000
12	19938001	19952000
12	20134001	20148000
12	20184001	20202000
12	20214001	20318000
12	20454001	20472000
12	21640001	21658000
12	22022001	22074000
12	22152001	22162000
12	22684001	22696000
12	23062001	23110000
12	23180001	23236000
12	23254001	23278000
12	23710001	23724000
12	23742001	23774000
12	24026001	24036000
12	24258001	24276000
12	24446001	24460000
12	24500001	24510000
12	40028001	40046000
12	87440001	87458000
12	87508001	87548000
12	87856001	87886000
12	88210001	88232000
12	88248001	88288000
12	88744001	88762000
12	92882001	92892000
12	101280001	101296000
12	101406001	101430000
12	103730001	103756000
12	103766001	103792000
12	103800001	103818000
12	103822001	103852000
12	103854001	103874000
12	103876001	103910000
12	104096001	104150000
12	104214001	104242000
12	104252001	104270000
12	104290001	104310000
12	104356001	104368000
12	113228001	113258000
12	113296001	113314000
12	113442001	113490000
12	113570001	113606000
12	113624001	113636000
12	113656001	113672000
12	113696001	113712000
12	113926001	114180000
12	114464001	114554000
12	114660001	114760000
12	114766001	114958000
12	115054001	115094000
12	115110001	115124000
12	115138001	115236000
12	115242001	115260000
12	115284001	115320000
12	115326001	115344000
12	115354001	115384000
12	115388001	115404000
12	115446001	115532000
12	115544001	115672000
12	115748001	115860000
12	115906001	115918000
12	115986001	116020000
12	119548001	119558000
13	3400001	3416000
13	23218001	23232000
13	65322001	65400000
13	65466001	65482000
13	65490001	65502000
13	65504001	65522000
13	65560001	65598000
13	65602001	65612000
13	65624001	65666000
13	65950001	65960000
13	66056001	66072000
13	66204001	66220000
13	66232001	66248000
13	66262001	66314000
13	66414001	66450000
13	66460001	66502000
13	66554001	66564000
13	66580001	66612000
13	66704001	66722000
13	66732001	66742000
13	66770001	66782000
13	66784001	66810000
13	66816001	66832000
13	67384001	67396000
13	67626001	67642000
13	67992001	68094000
13	68100001	68128000
13	68158001	68174000
13	68248001	68322000
13	68372001	68392000
13	68400001	68420000
13	68432001	68448000
13	68452001	68474000
13	68550001	68566000
13	100272001	100284000
13	119590001	119610000
14	13136001	13146000
14	19266001	19284000
14	19408001	19426000
14	36086001	36102000
14	41958001	41972000
14	51086001	51108000
14	51282001	51356000
14	51400001	51418000
14	51440001	51460000
14	51516001	51534000
14	51570001	51582000
14	51586001	51602000
14	51756001	51810000
14	53036001	53060000
14	53070001	53092000
14	53128001	53146000
14	53338001	53382000
14	53494001	53516000
14	53526001	53628000
14	53630001	53660000
14	53662001	53692000
14	53704001	53780000
14	55916001	55984000
14	56022001	56034000
14	56998001	57030000
14	59314001	59332000
15	98302001	98326000
15	103726001	103744000
15	103748001	103798000
15	103800001	103832000
15	103860001	103924000
15	103926001	103946000
16	3106001	3152000
16	3226001	3280000
16	3318001	3358000
16	3446001	3464000
16	3472001	3504000
16	3620001	3636000
16	20884001	20900000
16	32744001	32762000
16	58814001	58838000
16	58864001	58886000
16	59346001	59372000
16	93602001	93620000
17	3000001	3042000
17	6678001	6694000
17	13536001	13556000
17	13580001	13598000
17	17198001	17218000
17	18664001	18682000
17	18786001	18802000
17	18810001	18842000
17	22526001	22576000
17	22586001	22600000
17	22604001	22672000
17	23282001	23370000
17	23426001	23452000
17	23466001	23488000
17	23504001	23544000
17	23872001	23926000
17	30526001	30562000
17	30802001	30818000
17	30874001	30894000
17	33956001	33982000
17	33988001	34022000
17	34464001	34508000
17	34512001	34546000
17	35240001	35366000
17	35372001	35400000
17	35460001	35484000
17	35614001	35628000
17	36022001	36052000
17	36074001	36096000
17	36126001	36152000
17	36156001	36254000
17	37294001	37324000
17	38408001	38426000
17	38474001	38668000
17	38744001	38816000
17	46344001	46356000
18	2994001	3024000
18	3032001	3054000
18	3102001	3128000
18	20610001	20632000
18	60442001	60456000
18	82158001	82172000
19	3092001	3124000
19	3194001	3206000
19	3208001	3228000
19	8044001	8064000
19	8384001	8398000
19	12222001	12242000
19	13094001	13112000
19	39422001	39442000
X	21258001	21274000
X	31216001	31238000
X	33920001	33934000
X	52878001	52894000
X	74296001	74312000
X	75678001	75720000
X	107446001	107464000
X	113958001	113980000
X	118136001	118148000
X	123004001	123030000
X	124130001	124146000
X	124196001	124216000
X	126766001	126784000
X	140990001	141006000
X	141142001	141160000
X	147258001	147308000
X	169968001	169996000
X	170666001	170686000
X	170728001	170742000
X	170806001	170822000
X	170834001	170850000
Y	90712001	90750000
Y	90792001	90818000
