# Supplementary material for: Mouse protein coding diversity: What’s left to discover?
Source: PLoS Genet. 2019 Nov 14;15(11):e1008446. doi: 10.1371/journal.pgen.1008446 (PMC6855407; doi:10.1371/journal.pgen.1008446)
Supplement: S1 Data — SSDR, strain-specific diversity region. (GZ) [file pgen.1008446.s002.gz › ./FVB.bed]

1	21196001	21218000
1	80376001	80394000
1	85610001	85620000
1	88018001	88072000
1	88098001	88110000
1	88138001	88148000
1	88208001	88292000
1	112376001	112394000
1	133340001	133370000
1	139782001	139800000
1	139818001	139828000
1	139892001	139908000
1	140124001	140150000
1	153386001	153430000
1	171498001	171590000
1	173262001	173300000
1	173476001	173536000
1	173558001	173706000
1	173764001	173780000
1	173798001	173814000
1	173904001	173932000
1	174330001	174340000
1	177806001	177834000
1	177848001	177922000
1	177930001	178024000
1	178090001	178124000
1	178140001	178168000
1	178198001	178210000
2	22736001	22746000
2	27488001	27506000
2	30220001	30238000
2	86504001	86516000
2	87270001	87288000
2	87290001	87310000
2	88632001	88642000
2	88644001	88668000
2	88670001	88680000
2	116552001	116564000
2	154964001	154978000
2	175166001	175180000
2	177066001	177084000
2	177272001	177282000
2	181908001	181924000
3	2994001	3018000
3	3044001	3062000
3	3122001	3146000
3	3196001	3224000
3	15318001	15340000
3	15396001	15426000
3	15448001	15464000
3	15594001	15612000
3	15882001	15894000
3	15950001	15972000
3	15984001	16008000
3	43936001	43948000
3	62940001	62956000
3	93622001	93670000
3	93752001	93878000
3	93926001	93938000
3	94096001	94112000
3	94224001	94242000
3	102228001	102244000
3	112080001	112098000
3	122214001	122232000
3	142566001	142628000
4	3042001	3098000
4	3148001	3166000
4	3170001	3188000
4	3210001	3262000
4	46574001	46586000
4	112782001	112928000
4	112932001	112980000
4	112986001	113020000
4	113036001	113058000
4	113092001	113204000
4	113274001	113284000
4	113380001	113392000
4	113400001	113416000
4	113436001	113466000
4	113470001	113962000
4	113976001	114054000
4	114072001	114136000
4	114138001	114236000
4	114280001	114320000
4	114372001	114390000
4	137418001	137436000
4	143572001	143588000
4	143590001	143608000
4	143754001	143764000
4	143890001	143934000
4	143944001	143970000
4	144234001	144254000
4	144358001	144370000
4	145398001	145458000
4	145506001	145516000
4	145518001	145536000
4	145538001	145602000
4	145840001	145854000
4	146048001	146066000
4	146446001	146466000
4	146470001	146506000
4	146918001	146940000
4	147116001	147142000
4	147190001	147204000
4	147226001	147244000
4	147264001	147278000
4	147328001	147354000
4	147392001	147486000
4	147490001	147538000
4	147556001	147570000
4	147574001	147608000
4	147772001	147824000
4	156326001	156360000
5	3312001	3354000
5	14900001	14910000
5	14920001	14932000
5	14948001	14966000
5	15460001	15472000
5	15482001	15492000
5	15530001	15556000
5	15582001	15614000
5	15628001	15648000
5	15666001	15710000
5	26026001	26040000
5	27930001	27946000
5	33944001	33958000
5	77416001	77434000
5	79398001	79446000
5	79806001	79822000
5	104562001	104590000
5	104600001	104612000
5	104718001	104728000
5	104742001	104756000
5	104762001	104780000
5	104794001	104838000
5	104840001	104868000
5	104908001	104926000
5	109160001	109170000
5	110014001	110028000
5	137142001	137160000
5	138194001	138260000
5	138414001	138432000
5	145462001	145478000
5	145572001	145618000
5	145622001	145656000
5	145714001	145746000
5	145758001	145770000
5	145800001	145812000
5	146158001	146170000
5	146478001	146488000
6	3048001	3060000
6	3102001	3144000
6	3170001	3206000
6	36726001	36738000
6	41822001	41862000
6	41900001	41924000
6	58586001	58618000
6	67668001	67692000
6	89856001	89874000
6	116504001	116558000
6	117726001	117744000
6	117756001	117768000
6	123386001	123398000
6	123644001	123664000
6	128210001	128230000
6	128612001	128630000
6	128746001	128764000
6	129838001	129854000
6	129856001	129960000
6	129966001	130002000
6	130004001	130156000
6	130164001	130398000
6	130496001	130512000
6	130540001	130550000
6	130552001	130594000
6	130644001	130806000
6	130808001	130820000
6	130824001	131028000
6	131056001	131078000
6	131112001	131128000
6	136318001	136334000
6	136402001	136412000
6	136820001	136846000
7	5256001	5272000
7	6608001	6626000
7	10882001	10896000
7	10900001	10910000
7	11042001	11056000
7	11058001	11076000
7	11154001	11168000
7	11208001	11220000
7	11288001	11308000
7	11310001	11320000
7	11466001	11478000
7	11606001	11640000
7	11748001	11766000
7	12004001	12054000
7	13794001	13812000
7	15808001	15822000
7	15894001	15912000
7	18614001	18630000
7	18642001	18654000
7	18780001	18796000
7	38268001	38342000
7	38370001	38416000
7	38446001	38456000
7	38498001	38536000
7	38808001	38832000
7	39152001	39202000
7	39204001	39228000
7	39394001	39422000
7	40978001	41002000
7	41004001	41126000
7	41134001	41164000
7	41180001	41346000
7	43092001	43108000
7	43176001	43190000
7	47202001	47220000
7	47262001	47280000
7	47522001	47572000
7	47576001	47644000
7	47660001	47680000
7	47704001	47768000
7	47780001	47798000
7	47804001	47848000
7	47872001	47950000
7	47954001	47998000
7	48014001	48028000
7	48110001	48120000
7	48284001	48326000
7	48356001	48374000
7	51336001	51350000
7	81138001	81156000
7	111064001	111080000
8	13830001	13846000
8	19270001	19294000
8	19312001	19334000
8	19350001	19360000
8	19384001	19408000
8	19412001	19428000
8	19434001	19456000
8	19464001	19494000
8	19972001	19998000
8	20004001	20014000
8	20840001	20856000
8	20932001	21028000
8	21078001	21106000
8	21170001	21186000
8	21216001	21238000
8	21244001	21260000
8	21308001	21336000
8	21722001	21760000
8	27344001	27354000
8	37086001	37114000
8	55390001	55484000
8	55524001	55644000
8	59946001	59964000
8	70970001	70990000
8	72066001	72094000
8	99612001	99630000
8	99706001	99738000
9	3174001	3202000
9	3296001	3324000
9	98878001	98898000
9	98904001	98920000
9	124264001	124290000
10	7344001	7360000
10	7386001	7404000
10	7436001	7498000
10	22140001	22168000
10	22174001	22202000
10	22264001	22296000
10	22304001	22316000
10	22372001	22398000
10	22400001	22418000
10	22442001	22464000
10	22548001	22588000
10	54522001	54538000
10	57428001	57454000
10	58214001	58230000
10	82560001	82592000
10	86614001	86628000
10	88656001	88674000
10	100298001	100312000
11	3092001	3130000
11	21502001	21516000
11	34536001	34552000
11	34674001	34692000
11	58726001	58738000
11	60558001	60576000
11	60628001	60642000
11	60666001	60688000
11	71088001	71194000
11	71978001	72000000
12	18128001	18142000
12	18256001	18274000
12	18318001	18346000
12	18358001	18370000
12	18378001	18388000
12	18620001	18644000
12	18746001	18762000
12	18776001	18802000
12	18888001	18954000
12	18974001	18990000
12	19152001	19184000
12	19512001	19526000
12	19550001	19564000
12	19654001	19678000
12	19740001	19770000
12	19820001	19882000
12	19904001	19934000
12	19940001	19954000
12	20134001	20148000
12	20214001	20252000
12	20254001	20316000
12	20456001	20474000
12	20646001	20656000
12	20822001	20838000
12	20920001	20936000
12	21576001	21598000
12	21642001	21658000
12	22024001	22064000
12	22686001	22696000
12	22724001	22740000
12	23090001	23106000
12	23182001	23198000
12	23200001	23212000
12	23256001	23278000
12	23746001	23774000
12	24068001	24084000
12	24258001	24288000
12	24372001	24386000
12	24400001	24418000
12	24444001	24462000
12	87440001	87454000
12	87508001	87546000
12	87862001	87880000
12	88210001	88232000
12	88248001	88290000
12	101280001	101296000
12	101406001	101430000
12	103730001	103752000
12	103764001	103794000
12	103800001	103818000
12	103822001	103846000
12	103850001	103874000
12	103876001	103910000
12	104098001	104148000
12	104212001	104242000
12	104252001	104272000
12	104290001	104310000
12	113228001	113258000
12	113286001	113314000
12	113442001	113486000
12	113578001	113604000
12	113622001	113670000
12	113674001	113696000
12	113698001	113724000
12	113758001	113802000
12	113890001	113906000
12	113926001	114068000
12	114084001	114104000
12	114130001	114150000
12	114152001	114166000
12	114482001	114500000
12	114506001	114524000
12	114532001	114552000
12	114660001	114722000
12	114728001	114762000
12	114766001	114958000
12	115054001	115092000
12	115102001	115436000
12	115444001	115728000
12	115738001	115894000
12	115906001	116020000
13	3334001	3354000
13	23220001	23232000
13	61726001	61774000
13	62040001	62056000
13	62092001	62126000
13	62152001	62170000
13	62172001	62192000
13	62500001	62518000
13	62554001	62570000
13	65322001	65398000
13	65466001	65482000
13	65490001	65500000
13	65504001	65520000
13	65562001	65598000
13	65654001	65666000
13	65950001	65970000
13	66058001	66072000
13	66204001	66222000
13	66234001	66246000
13	66264001	66310000
13	66414001	66442000
13	66464001	66484000
13	66580001	66602000
13	66706001	66716000
13	66770001	66784000
13	66786001	66810000
13	66816001	66832000
13	66866001	66876000
13	67366001	67378000
13	67384001	67398000
13	67994001	68096000
13	68100001	68128000
13	68158001	68172000
13	68248001	68322000
13	68370001	68394000
13	68400001	68420000
13	68434001	68448000
13	68454001	68474000
13	68552001	68564000
13	100274001	100284000
13	113086001	113110000
13	119590001	119610000
14	6962001	6980000
14	19266001	19284000
14	19408001	19426000
14	41584001	41598000
14	41958001	41974000
14	43078001	43092000
14	43174001	43190000
14	43270001	43282000
14	43734001	43746000
14	43786001	43830000
14	43864001	43886000
14	43916001	43948000
14	43996001	44006000
14	44010001	44034000
14	44040001	44058000
14	44088001	44130000
14	51088001	51108000
14	51164001	51186000
14	51214001	51270000
14	51338001	51356000
14	51400001	51418000
14	51440001	51460000
14	51516001	51534000
14	51570001	51584000
14	51586001	51602000
14	51754001	51810000
14	51844001	51858000
14	52678001	52696000
14	52714001	52732000
14	52742001	52752000
14	52790001	52806000
14	53044001	53060000
14	53076001	53090000
14	53100001	53112000
14	53338001	53382000
14	53484001	53500000
14	53530001	53548000
14	53552001	53566000
14	53568001	53614000
14	53648001	53658000
14	53662001	53686000
14	53712001	53734000
14	53758001	53780000
14	75808001	75824000
15	14844001	14856000
15	41120001	41136000
15	77446001	77462000
15	77600001	77622000
15	77674001	77700000
15	103726001	103746000
15	103748001	103798000
15	103800001	103832000
15	103860001	103924000
15	103926001	103946000
16	3106001	3148000
16	3226001	3280000
16	3320001	3360000
16	3624001	3634000
16	20884001	20900000
16	32744001	32762000
16	44792001	44822000
16	44866001	44886000
16	44904001	44922000
16	58814001	58838000
16	58866001	58886000
16	59346001	59372000
16	93602001	93620000
17	3004001	3018000
17	3024001	3040000
17	13536001	13556000
17	23284001	23318000
17	23320001	23368000
17	23426001	23450000
17	23468001	23488000
17	23504001	23540000
17	23872001	23928000
17	33954001	33986000
17	33988001	34022000
17	34142001	34156000
17	34462001	34554000
17	35240001	35366000
17	35372001	35398000
17	35412001	35428000
17	35460001	35484000
17	36052001	36100000
17	36124001	36218000
17	36380001	36394000
17	36758001	36774000
17	38406001	38426000
17	38476001	38668000
17	38744001	38818000
17	38860001	38876000
17	40220001	40240000
17	40258001	40280000
17	40288001	40336000
17	48112001	48178000
17	48184001	48210000
17	48304001	48324000
18	2994001	3026000
18	3032001	3054000
18	3102001	3128000
18	20608001	20634000
19	3104001	3122000
19	8044001	8064000
19	12222001	12242000
19	40026001	40044000
19	57338001	57356000
X	21258001	21274000
X	31218001	31236000
X	46132001	46148000
X	52878001	52894000
X	74296001	74312000
X	75678001	75720000
X	107446001	107464000
X	119966001	119978000
X	123004001	123030000
X	123094001	123110000
X	124130001	124146000
X	124196001	124216000
X	126022001	126034000
X	126766001	126784000
X	140990001	141006000
X	141142001	141160000
X	144004001	144022000
X	147258001	147308000
X	170666001	170686000
