# Supplementary material for: Mouse protein coding diversity: What’s left to discover?
Source: PLoS Genet. 2019 Nov 14;15(11):e1008446. doi: 10.1371/journal.pgen.1008446 (PMC6855407; doi:10.1371/journal.pgen.1008446)
Supplement: S1 Data — SSDR, strain-specific diversity region. (GZ) [file pgen.1008446.s002.gz › ./LP.bed]

1	3228001	3242000
1	21352001	21370000
1	26678001	26696000
1	85608001	85622000
1	88018001	88076000
1	88098001	88110000
1	88134001	88150000
1	88208001	88316000
1	150046001	150064000
1	151186001	151204000
1	153386001	153430000
1	171498001	171590000
1	173262001	173284000
1	173286001	173300000
1	173644001	173660000
1	173796001	173812000
1	173844001	173856000
1	173872001	173886000
1	173906001	173932000
1	173934001	173956000
1	173974001	173986000
2	30220001	30238000
2	86504001	86516000
2	86566001	86582000
2	87270001	87288000
2	87290001	87312000
2	88644001	88682000
2	154968001	154978000
2	181908001	181924000
3	2992001	3018000
3	3028001	3084000
3	3088001	3106000
3	3118001	3172000
3	3194001	3240000
3	15318001	15346000
3	15348001	15372000
3	15394001	15418000
3	15450001	15468000
3	15520001	15552000
3	15570001	15592000
3	15790001	15806000
3	15816001	15868000
3	62940001	62956000
3	64030001	64046000
3	93622001	93670000
3	93752001	93884000
3	93926001	93940000
3	94032001	94046000
3	94094001	94112000
3	94214001	94242000
3	97128001	97144000
3	99212001	99226000
3	122214001	122232000
3	142600001	142626000
4	3042001	3098000
4	3148001	3164000
4	3168001	3186000
4	3210001	3262000
4	15906001	15922000
4	46572001	46588000
4	53798001	53814000
4	88678001	88696000
4	112782001	112926000
4	112930001	112980000
4	112986001	113020000
4	113038001	113056000
4	113100001	113142000
4	113144001	113204000
4	113380001	113392000
4	113400001	113416000
4	113430001	113466000
4	113470001	113518000
4	113528001	113962000
4	113976001	114056000
4	114072001	114136000
4	114138001	114236000
4	114280001	114320000
4	114372001	114390000
4	143572001	143582000
4	143590001	143608000
4	143890001	143934000
4	143944001	143970000
4	144234001	144254000
4	144358001	144370000
4	145396001	145612000
4	145614001	145626000
4	145632001	145654000
4	145840001	145856000
4	146044001	146074000
4	146422001	146466000
4	146468001	146546000
4	146720001	146750000
4	146896001	146958000
4	146966001	146978000
4	147076001	147092000
4	147094001	147112000
4	147114001	147142000
4	147186001	147204000
4	147226001	147282000
4	147328001	147360000
4	147394001	147608000
4	147612001	147622000
4	147700001	147710000
4	147714001	147726000
4	147748001	147828000
4	149602001	149622000
4	156322001	156360000
5	3312001	3354000
5	14896001	14912000
5	14916001	14934000
5	14938001	14966000
5	15016001	15030000
5	15052001	15062000
5	15458001	15558000
5	15578001	15616000
5	15624001	15650000
5	15666001	15710000
5	17466001	17484000
5	25940001	25966000
5	25996001	26008000
5	26020001	26058000
5	26062001	26072000
5	26074001	26092000
5	26256001	26274000
5	27930001	27946000
5	31362001	31376000
5	77416001	77434000
5	79398001	79446000
5	108844001	108864000
5	109160001	109176000
5	110012001	110030000
5	137144001	137158000
5	138194001	138262000
5	138414001	138432000
5	145038001	145056000
5	145604001	145618000
5	145622001	145656000
5	145756001	145770000
6	3048001	3060000
6	3112001	3144000
6	3170001	3206000
6	3262001	3276000
6	36724001	36738000
6	42998001	43022000
6	47112001	47124000
6	57022001	57044000
6	57476001	57492000
6	58146001	58164000
6	58520001	58540000
6	58576001	58618000
6	67668001	67702000
6	67878001	67896000
6	68240001	68258000
6	82678001	82694000
6	89856001	89874000
6	116540001	116558000
6	117746001	117770000
6	128210001	128230000
6	128610001	128638000
6	128746001	128764000
6	129890001	129906000
6	129922001	129940000
6	130214001	130232000
6	130288001	130328000
6	130366001	130386000
6	130556001	130574000
6	130714001	130724000
6	130958001	131022000
6	131482001	131496000
6	131690001	131718000
6	131758001	131828000
6	131838001	131856000
6	131974001	131992000
6	132088001	132108000
6	132172001	132190000
6	132222001	132236000
6	133112001	133214000
6	133218001	133246000
6	133264001	133276000
6	133350001	133362000
6	133382001	133408000
6	133438001	133502000
6	133506001	133518000
6	133606001	133640000
6	133676001	133792000
6	136318001	136334000
6	136398001	136412000
6	136820001	136860000
7	6094001	6110000
7	7196001	7216000
7	7260001	7278000
7	7324001	7346000
7	7352001	7378000
7	7412001	7450000
7	7478001	7496000
7	7506001	7518000
7	8348001	8380000
7	8382001	8438000
7	8532001	8550000
7	9120001	9132000
7	9994001	10028000
7	10034001	10044000
7	10054001	10084000
7	12004001	12054000
7	13794001	13812000
7	15808001	15822000
7	17270001	17286000
7	17308001	17318000
7	17330001	17348000
7	17366001	17376000
7	17422001	17440000
7	18332001	18364000
7	18368001	18378000
7	18404001	18456000
7	18462001	18484000
7	18492001	18506000
7	18564001	18584000
7	18616001	18632000
7	18640001	18658000
7	23328001	23370000
7	23558001	23574000
7	23602001	23622000
7	23654001	23676000
7	23700001	23724000
7	23732001	23826000
7	26252001	26268000
7	26292001	26304000
7	31384001	31416000
7	31444001	31496000
7	31530001	31546000
7	31608001	31626000
7	31734001	31746000
7	31768001	31778000
7	32048001	32068000
7	32328001	32344000
7	33102001	33112000
7	33182001	33200000
7	33256001	33266000
7	33278001	33298000
7	33364001	33374000
7	33380001	33404000
7	33416001	33446000
7	38272001	38292000
7	38308001	38430000
7	38500001	38510000
7	38524001	38538000
7	38548001	38564000
7	38750001	38772000
7	38804001	38848000
7	39186001	39214000
7	41078001	41098000
7	41108001	41128000
7	41132001	41148000
7	41186001	41314000
7	41754001	41768000
7	41772001	41790000
7	41872001	41882000
7	41962001	41972000
7	42046001	42066000
7	42110001	42144000
7	42236001	42246000
7	42344001	42380000
7	43176001	43194000
7	43208001	43220000
7	47204001	47220000
7	47226001	47238000
7	47258001	47280000
7	47524001	47572000
7	47574001	47644000
7	47660001	47678000
7	47706001	47768000
7	47782001	47798000
7	47804001	47848000
7	47872001	47950000
7	47952001	47998000
7	48012001	48028000
7	48050001	48130000
7	48190001	48204000
7	48282001	48326000
7	48356001	48370000
7	51336001	51350000
7	61138001	61156000
7	61734001	61748000
7	81138001	81156000
7	85938001	85956000
7	86710001	86728000
7	106254001	106270000
7	142280001	142298000
8	13830001	13844000
8	27342001	27354000
8	37086001	37114000
8	59946001	59966000
8	70970001	70990000
8	71172001	71198000
8	71808001	71822000
8	72068001	72094000
8	99612001	99630000
8	99706001	99738000
8	117016001	117034000
9	3174001	3202000
9	3294001	3324000
9	4254001	4268000
9	35862001	35878000
9	36056001	36074000
9	36182001	36196000
10	3232001	3242000
10	7350001	7362000
10	7438001	7472000
10	7478001	7496000
10	22140001	22170000
10	22172001	22216000
10	22234001	22246000
10	22264001	22296000
10	22304001	22314000
10	22358001	22398000
10	22404001	22418000
10	22454001	22464000
10	22550001	22588000
10	54524001	54538000
10	57428001	57454000
10	58214001	58230000
10	82560001	82590000
10	88656001	88674000
10	113206001	113222000
10	118278001	118288000
11	3092001	3130000
11	17294001	17310000
11	21502001	21516000
11	22654001	22670000
11	34536001	34552000
11	34674001	34692000
11	71088001	71192000
11	71978001	72000000
11	82972001	82990000
11	83014001	83030000
11	83690001	83712000
11	115006001	115016000
12	18126001	18144000
12	18166001	18176000
12	18214001	18400000
12	18570001	18590000
12	18626001	18652000
12	18746001	18762000
12	18778001	18804000
12	18890001	18954000
12	18972001	18990000
12	18992001	19004000
12	19150001	19182000
12	19414001	19426000
12	19512001	19526000
12	19550001	19566000
12	19594001	19604000
12	19642001	19652000
12	19654001	19678000
12	19740001	19774000
12	19820001	19882000
12	19904001	19932000
12	19936001	19958000
12	20056001	20068000
12	20132001	20148000
12	20188001	20206000
12	20212001	20322000
12	20414001	20430000
12	20434001	20444000
12	20454001	20474000
12	20638001	20656000
12	20822001	20840000
12	20880001	20890000
12	20918001	20936000
12	21014001	21032000
12	21082001	21094000
12	21574001	21598000
12	21640001	21658000
12	21744001	21754000
12	21766001	21778000
12	21872001	21884000
12	21886001	21900000
12	22022001	22066000
12	22126001	22138000
12	22150001	22166000
12	22686001	22696000
12	22714001	22744000
12	22922001	22940000
12	23256001	23274000
12	23712001	23722000
12	23746001	23774000
12	24020001	24036000
12	24060001	24106000
12	24258001	24292000
12	24370001	24388000
12	24400001	24418000
12	24444001	24462000
12	24500001	24510000
12	87510001	87548000
12	87846001	87880000
12	88208001	88232000
12	88238001	88288000
12	88290001	88304000
12	92880001	92898000
12	101280001	101296000
12	101406001	101428000
12	103730001	103756000
12	103764001	103794000
12	103800001	103818000
12	103822001	103846000
12	103856001	103874000
12	103876001	103910000
12	104122001	104150000
12	104292001	104310000
13	3276001	3288000
13	3334001	3368000
13	3400001	3418000
13	22084001	22100000
13	23220001	23236000
13	61272001	61290000
13	61742001	61760000
13	62176001	62188000
13	62502001	62518000
13	65324001	65396000
13	65464001	65486000
13	65504001	65522000
13	65562001	65598000
13	65950001	65960000
13	66056001	66068000
13	66204001	66220000
13	66230001	66248000
13	66264001	66300000
13	66414001	66442000
13	66464001	66484000
13	66488001	66498000
13	66582001	66600000
13	66706001	66716000
13	66726001	66742000
13	66786001	66810000
13	66816001	66832000
13	67382001	67396000
13	67626001	67642000
13	67666001	67690000
13	67990001	68036000
13	68042001	68066000
13	68110001	68124000
13	68158001	68172000
13	68250001	68266000
13	68270001	68298000
13	68406001	68416000
13	68456001	68470000
13	119590001	119610000
13	119874001	119898000
13	120110001	120126000
13	120170001	120196000
14	3032001	3046000
14	4282001	4298000
14	5884001	5900000
14	5916001	5962000
14	6490001	6502000
14	6898001	6914000
14	6918001	6934000
14	6960001	6988000
14	19268001	19284000
14	19408001	19426000
14	19644001	19658000
14	26734001	26748000
14	27558001	27572000
14	36070001	36106000
14	41272001	41310000
14	41424001	41434000
14	41940001	41956000
14	41958001	41972000
14	42548001	42564000
14	43076001	43102000
14	43108001	43134000
14	43174001	43194000
14	43558001	43570000
14	43650001	43660000
14	43740001	43752000
14	44088001	44098000
14	44164001	44180000
14	44724001	44740000
14	44896001	44914000
14	44924001	44934000
14	44982001	44998000
14	51090001	51106000
14	51166001	51186000
14	51232001	51270000
14	51338001	51356000
14	51400001	51414000
14	51440001	51460000
14	51588001	51604000
14	51606001	51628000
14	51730001	51748000
14	51854001	51870000
14	52676001	52708000
14	52710001	52736000
14	52742001	52752000
14	52790001	52806000
14	53046001	53058000
14	53100001	53114000
14	53382001	53414000
14	53424001	53444000
14	53484001	53500000
14	53530001	53614000
14	53616001	53650000
14	53674001	53692000
14	53710001	53734000
15	14840001	14856000
15	77446001	77462000
15	77600001	77622000
15	77674001	77690000
15	98302001	98326000
15	103726001	103744000
15	103750001	103798000
15	103800001	103812000
15	103860001	103922000
15	103928001	103946000
16	3106001	3152000
16	3226001	3280000
16	3318001	3358000
16	3446001	3464000
16	3470001	3504000
16	3622001	3636000
16	20884001	20900000
16	32744001	32762000
16	58814001	58838000
16	58866001	58886000
16	59346001	59372000
16	88862001	88880000
16	93602001	93620000
17	3000001	3022000
17	3024001	3042000
17	6704001	6714000
17	13536001	13556000
17	13580001	13598000
17	17198001	17218000
17	18664001	18682000
17	18786001	18802000
17	18810001	18842000
17	22312001	22322000
17	22526001	22574000
17	22586001	22600000
17	22604001	22628000
17	22630001	22672000
17	23282001	23370000
17	23426001	23452000
17	23466001	23488000
17	23504001	23544000
17	23872001	23926000
17	27388001	27414000
17	30526001	30562000
17	30802001	30818000
17	30874001	30892000
17	30894001	30906000
17	36052001	36102000
17	36122001	36154000
17	36156001	36246000
17	36382001	36392000
17	37294001	37324000
17	38408001	38426000
17	38474001	38668000
17	38682001	38696000
17	38744001	38816000
17	38860001	38876000
17	46344001	46354000
17	53750001	53770000
17	53916001	53932000
18	2994001	3024000
18	3032001	3054000
18	3102001	3128000
18	30422001	30440000
18	60262001	60280000
18	60308001	60320000
18	60360001	60388000
18	60434001	60462000
19	3092001	3124000
19	3192001	3222000
19	9600001	9616000
19	40026001	40044000
19	57338001	57356000
X	21258001	21274000
X	34312001	34324000
X	46132001	46148000
X	52878001	52894000
X	60038001	60054000
X	74296001	74312000
X	75642001	75652000
X	75678001	75720000
X	75750001	75764000
X	107446001	107464000
X	123004001	123030000
X	124130001	124146000
X	124196001	124216000
X	126766001	126784000
X	140990001	141006000
X	141142001	141160000
X	147258001	147308000
X	168502001	168518000
X	169974001	169992000
X	170666001	170686000
