# Supplementary material for: Mouse protein coding diversity: What’s left to discover?
Source: PLoS Genet. 2019 Nov 14;15(11):e1008446. doi: 10.1371/journal.pgen.1008446 (PMC6855407; doi:10.1371/journal.pgen.1008446)
Supplement: S1 Data — SSDR, strain-specific diversity region. (GZ) [file pgen.1008446.s002.gz › ./NOD.bed]

1	80376001	80394000
1	84986001	84996000
1	85070001	85080000
1	85096001	85106000
1	85238001	85256000
1	85610001	85648000
1	88018001	88076000
1	88100001	88110000
1	88136001	88150000
1	88206001	88316000
1	133340001	133370000
1	139892001	139908000
1	140124001	140146000
1	153386001	153430000
1	155200001	155212000
1	171498001	171590000
1	173262001	173282000
1	173284001	173300000
1	173644001	173660000
1	173796001	173812000
1	173844001	173856000
1	173872001	173884000
1	173906001	173930000
1	173934001	173956000
1	173974001	173986000
2	27488001	27510000
2	86504001	86516000
2	86566001	86582000
2	87270001	87288000
2	87290001	87312000
2	148926001	148958000
2	148996001	149022000
2	149136001	149178000
2	150212001	150228000
2	150232001	150254000
2	151214001	151230000
2	154962001	154978000
2	175056001	175076000
2	175152001	175178000
2	177222001	177236000
2	177314001	177324000
2	177482001	177494000
2	177500001	177530000
2	181908001	181924000
3	2992001	3018000
3	3044001	3062000
3	3066001	3082000
3	3092001	3104000
3	3120001	3146000
3	3196001	3230000
3	15318001	15346000
3	15350001	15372000
3	15396001	15420000
3	15450001	15468000
3	15520001	15552000
3	15570001	15592000
3	15790001	15806000
3	15820001	15832000
3	15834001	15866000
3	92930001	92972000
3	93622001	93672000
3	93752001	93884000
3	93926001	93940000
3	94094001	94112000
3	94212001	94242000
3	97128001	97144000
3	97402001	97426000
3	99212001	99226000
3	102228001	102246000
3	113196001	113254000
3	122214001	122232000
3	142566001	142628000
4	3042001	3098000
4	3146001	3190000
4	3212001	3262000
4	88678001	88696000
4	112828001	112860000
4	112864001	112874000
4	113160001	113192000
4	113532001	113544000
4	113556001	113580000
4	113814001	113838000
4	113852001	113936000
4	113944001	113960000
4	143572001	143582000
4	143590001	143608000
4	143890001	143934000
4	143946001	143970000
4	144234001	144254000
4	144358001	144368000
4	145384001	145654000
4	145674001	145684000
4	145832001	145856000
4	146044001	146076000
4	146092001	146102000
4	146420001	146462000
4	146474001	146546000
4	146722001	146746000
4	146900001	146958000
4	146964001	146978000
4	147078001	147092000
4	147094001	147144000
4	147184001	147202000
4	147224001	147294000
4	147328001	147358000
4	147394001	147622000
4	147730001	147824000
4	149602001	149626000
4	156322001	156360000
5	3312001	3354000
5	4158001	4172000
5	14902001	14912000
5	14914001	14934000
5	14942001	14968000
5	15018001	15028000
5	15052001	15062000
5	15456001	15472000
5	15480001	15494000
5	15504001	15524000
5	15532001	15556000
5	15588001	15614000
5	15666001	15710000
5	26026001	26040000
5	27930001	27946000
5	33944001	33962000
5	77416001	77434000
5	79398001	79446000
5	79802001	79824000
5	104906001	104918000
5	108846001	108864000
5	109162001	109176000
5	110012001	110030000
5	137144001	137158000
5	138194001	138260000
5	145460001	145478000
5	145576001	145618000
5	145622001	145656000
5	145714001	145748000
5	145758001	145770000
5	145800001	145810000
5	146156001	146174000
5	146476001	146488000
6	3048001	3060000
6	3102001	3144000
6	3170001	3206000
6	36726001	36738000
6	42998001	43034000
6	43068001	43092000
6	57474001	57492000
6	58522001	58560000
6	58576001	58618000
6	67536001	67558000
6	67564001	67582000
6	67598001	67616000
6	67668001	67738000
6	67796001	67814000
6	67818001	67854000
6	67870001	67898000
6	67938001	67956000
6	68052001	68068000
6	68112001	68130000
6	68138001	68170000
6	68172001	68206000
6	68262001	68278000
6	68288001	68322000
6	68342001	68386000
6	68626001	68642000
6	69068001	69086000
6	69230001	69268000
6	69302001	69372000
6	69392001	69412000
6	69422001	69456000
6	69566001	69578000
6	69594001	69622000
6	69632001	69642000
6	69768001	69832000
6	69834001	69860000
6	70116001	70136000
6	70200001	70242000
6	70252001	70276000
6	70280001	70308000
6	70314001	70324000
6	70344001	70378000
6	70396001	70478000
6	70510001	70528000
6	70560001	70578000
6	70580001	70590000
6	70600001	70618000
6	70654001	70712000
6	82676001	82698000
6	89856001	89874000
6	116542001	116558000
6	117746001	117766000
6	128210001	128230000
6	128610001	128658000
6	128696001	128764000
6	129846001	129858000
6	129940001	129958000
6	129972001	130018000
6	130034001	130090000
6	130092001	130280000
6	130284001	130386000
6	130554001	130574000
6	130648001	130722000
6	130844001	130930000
6	130936001	131028000
6	131056001	131080000
6	131116001	131128000
6	133440001	133468000
6	133486001	133500000
6	133512001	133528000
6	136318001	136338000
6	136396001	136412000
6	136822001	136846000
7	5256001	5272000
7	6094001	6110000
7	7196001	7216000
7	7260001	7280000
7	7326001	7338000
7	7352001	7378000
7	7412001	7432000
7	7434001	7444000
7	7478001	7492000
7	8350001	8374000
7	8382001	8436000
7	9994001	10028000
7	10034001	10044000
7	10054001	10086000
7	10322001	10338000
7	10722001	10734000
7	11748001	11766000
7	12004001	12054000
7	13794001	13812000
7	15806001	15824000
7	15894001	15912000
7	23326001	23370000
7	23560001	23574000
7	23602001	23622000
7	23654001	23674000
7	23700001	23724000
7	23732001	23826000
7	24682001	24692000
7	24724001	24742000
7	31384001	31414000
7	31444001	31496000
7	31530001	31546000
7	31608001	31626000
7	31734001	31746000
7	31768001	31778000
7	31870001	31880000
7	32048001	32068000
7	32328001	32346000
7	33100001	33112000
7	33182001	33200000
7	33256001	33298000
7	33364001	33374000
7	33382001	33404000
7	33416001	33444000
7	38268001	38342000
7	38370001	38422000
7	38446001	38456000
7	38500001	38538000
7	38706001	38724000
7	38804001	38832000
7	39148001	39202000
7	39208001	39228000
7	39394001	39422000
7	40976001	41002000
7	41004001	41126000
7	41134001	41164000
7	41180001	41346000
7	43176001	43194000
7	47206001	47216000
7	47260001	47280000
7	47522001	47572000
7	47576001	47644000
7	47662001	47678000
7	47704001	47766000
7	47780001	47796000
7	47804001	47850000
7	47872001	47998000
7	48012001	48028000
7	48282001	48326000
7	48356001	48374000
7	51336001	51350000
7	61138001	61156000
7	61734001	61748000
7	85546001	85564000
7	85938001	85956000
7	103236001	103262000
7	103264001	103280000
7	103298001	103328000
7	103360001	103430000
7	103978001	104012000
7	104044001	104074000
7	104764001	104790000
7	104810001	104828000
7	104848001	104868000
7	106254001	106270000
7	107806001	107826000
7	107854001	107874000
7	108468001	108486000
7	108530001	108546000
7	111064001	111080000
8	13830001	13846000
8	19270001	19294000
8	19310001	19334000
8	19372001	19408000
8	19412001	19428000
8	19432001	19456000
8	19464001	19494000
8	19700001	19710000
8	20840001	20856000
8	20932001	21026000
8	21078001	21106000
8	21170001	21186000
8	21218001	21238000
8	21244001	21260000
8	21308001	21336000
8	21616001	21626000
8	21644001	21656000
8	21722001	21734000
8	21738001	21760000
8	27344001	27354000
8	37086001	37114000
8	59948001	59964000
8	99612001	99630000
8	99706001	99738000
9	3174001	3202000
9	3296001	3324000
9	4254001	4268000
9	35862001	35878000
9	35908001	35926000
9	36236001	36254000
9	38516001	38532000
9	38950001	38962000
9	98878001	98898000
9	98904001	98922000
9	115144001	115160000
9	124264001	124290000
10	3228001	3242000
10	7344001	7362000
10	7454001	7472000
10	7478001	7496000
10	22140001	22168000
10	22172001	22216000
10	22264001	22296000
10	22304001	22314000
10	22358001	22400000
10	22404001	22418000
10	22454001	22464000
10	22550001	22588000
10	33716001	33730000
10	54522001	54540000
10	57428001	57454000
10	58214001	58230000
10	79414001	79426000
10	82566001	82590000
10	88656001	88674000
10	100298001	100312000
10	113206001	113222000
11	3092001	3130000
11	22654001	22670000
11	28354001	28370000
11	34536001	34554000
11	34674001	34692000
11	51022001	51062000
11	58660001	58676000
11	58728001	58738000
11	71088001	71192000
11	71978001	72000000
12	18126001	18144000
12	18256001	18274000
12	18320001	18346000
12	18358001	18374000
12	18376001	18392000
12	18620001	18644000
12	18746001	18764000
12	18774001	18802000
12	18886001	18962000
12	18972001	19004000
12	19086001	19096000
12	19146001	19184000
12	19208001	19218000
12	19512001	19528000
12	19550001	19566000
12	19574001	19584000
12	19654001	19678000
12	19742001	19776000
12	19820001	19846000
12	19852001	19882000
12	19904001	19932000
12	19936001	19954000
12	20132001	20148000
12	20188001	20198000
12	20214001	20322000
12	20414001	20424000
12	20454001	20474000
12	20638001	20656000
12	20822001	20840000
12	20920001	20936000
12	21018001	21028000
12	21576001	21598000
12	21640001	21658000
12	21744001	21754000
12	22022001	22072000
12	22150001	22164000
12	22684001	22696000
12	22722001	22740000
12	23062001	23080000
12	23088001	23108000
12	23180001	23212000
12	23218001	23236000
12	23256001	23278000
12	23712001	23724000
12	23742001	23774000
12	24026001	24036000
12	24062001	24088000
12	24256001	24276000
12	24372001	24386000
12	24404001	24418000
12	24444001	24462000
12	24500001	24510000
12	87530001	87552000
12	87848001	87886000
12	88186001	88230000
12	88236001	88284000
12	88286001	88308000
12	101280001	101296000
12	101406001	101430000
12	103730001	103752000
12	103764001	103794000
12	103800001	103818000
12	103820001	103846000
12	103850001	103874000
12	103878001	103896000
12	103898001	103910000
12	104096001	104150000
12	104214001	104242000
12	104252001	104270000
12	104290001	104310000
13	3306001	3322000
13	3334001	3354000
13	3400001	3416000
13	22084001	22100000
13	22132001	22144000
13	23218001	23234000
13	61548001	61560000
13	61574001	61602000
13	61742001	61766000
13	62040001	62056000
13	62092001	62108000
13	62114001	62132000
13	62152001	62192000
13	62392001	62402000
13	62496001	62518000
13	62552001	62570000
13	65326001	65398000
13	65466001	65484000
13	65490001	65502000
13	65504001	65520000
13	65562001	65598000
13	65602001	65612000
13	65624001	65664000
13	65950001	65960000
13	66056001	66072000
13	66204001	66220000
13	66232001	66246000
13	66262001	66310000
13	66414001	66442000
13	66460001	66502000
13	66578001	66600000
13	66602001	66612000
13	66704001	66720000
13	66726001	66742000
13	66772001	66782000
13	66786001	66810000
13	66816001	66830000
13	67186001	67196000
13	67368001	67378000
13	67384001	67396000
13	67626001	67642000
13	67992001	68094000
13	68100001	68128000
13	68158001	68176000
13	68248001	68322000
13	68368001	68392000
13	68400001	68420000
13	68432001	68450000
13	68454001	68474000
13	68550001	68564000
13	100272001	100284000
13	119590001	119610000
14	6962001	6980000
14	19268001	19284000
14	19408001	19426000
14	26734001	26748000
14	41584001	41600000
14	41942001	41954000
14	41958001	41976000
14	43076001	43100000
14	43174001	43192000
14	43268001	43282000
14	43736001	43746000
14	43784001	43830000
14	43864001	43888000
14	43914001	43950000
14	43998001	44034000
14	44038001	44058000
14	44088001	44130000
14	51088001	51108000
14	51162001	51186000
14	51214001	51270000
14	51282001	51352000
14	51398001	51418000
14	51440001	51460000
14	51470001	51486000
14	51516001	51534000
14	51570001	51580000
14	51586001	51604000
14	51754001	51810000
14	51842001	51858000
14	52678001	52708000
14	52714001	52738000
14	52742001	52752000
14	52790001	52806000
14	53044001	53060000
14	53074001	53090000
14	53100001	53112000
14	53338001	53382000
14	53484001	53500000
14	53530001	53548000
14	53552001	53564000
14	53568001	53614000
14	53648001	53658000
14	53662001	53688000
14	53712001	53734000
14	53758001	53780000
14	75808001	75824000
15	41120001	41136000
15	75038001	75066000
15	75080001	75096000
15	75138001	75156000
15	77600001	77622000
15	103726001	103746000
15	103748001	103798000
15	103800001	103832000
15	103860001	103924000
15	103926001	103946000
16	3106001	3152000
16	3226001	3280000
16	3320001	3360000
16	3622001	3636000
16	20884001	20900000
16	32746001	32762000
16	44788001	44822000
16	44866001	44886000
16	44904001	44922000
16	67410001	67428000
16	93602001	93620000
17	3000001	3018000
17	3024001	3058000
17	13536001	13556000
17	13580001	13598000
17	23284001	23302000
17	23320001	23368000
17	23426001	23450000
17	23468001	23488000
17	23504001	23542000
17	23872001	23928000
17	33990001	34008000
17	34142001	34154000
17	34466001	34508000
17	34512001	34550000
17	35372001	35388000
17	36054001	36096000
17	36124001	36218000
17	36380001	36394000
17	36758001	36774000
17	48112001	48178000
17	48184001	48210000
17	48304001	48324000
18	2994001	3024000
18	3032001	3054000
18	3102001	3128000
18	6412001	6428000
18	20610001	20634000
18	80010001	80024000
19	3106001	3124000
19	3192001	3226000
19	9600001	9616000
19	40026001	40044000
19	57338001	57356000
X	21258001	21274000
X	31216001	31238000
X	33920001	33934000
X	52878001	52894000
X	74296001	74312000
X	75678001	75720000
X	75750001	75766000
X	107446001	107464000
X	118134001	118148000
X	123004001	123030000
X	123094001	123112000
X	124130001	124146000
X	124196001	124216000
X	140990001	141006000
X	141142001	141160000
X	147258001	147308000
X	170666001	170686000
X	170806001	170824000
X	170834001	170850000
