# Supplementary material for: Mouse protein coding diversity: What’s left to discover?
Source: PLoS Genet. 2019 Nov 14;15(11):e1008446. doi: 10.1371/journal.pgen.1008446 (PMC6855407; doi:10.1371/journal.pgen.1008446)
Supplement: S1 Data — SSDR, strain-specific diversity region. (GZ) [file pgen.1008446.s002.gz › ./NZO.bed]

1	3226001	3242000
1	7878001	7892000
1	21196001	21218000
1	80376001	80394000
1	82932001	82946000
1	85608001	85622000
1	88018001	88076000
1	88098001	88110000
1	88136001	88150000
1	88208001	88314000
1	133340001	133370000
1	171498001	171590000
1	173264001	173282000
1	173284001	173300000
1	173644001	173660000
1	173694001	173704000
1	173752001	173856000
1	173870001	173972000
1	173976001	173986000
1	173992001	174020000
1	177806001	177834000
1	177848001	177922000
1	177930001	178024000
1	178090001	178126000
1	178138001	178168000
1	178200001	178210000
1	181772001	181786000
1	182198001	182212000
2	25702001	25718000
2	27488001	27506000
2	30226001	30238000
2	56402001	56418000
2	86502001	86516000
2	86566001	86582000
2	86612001	86628000
2	87270001	87288000
2	87290001	87312000
2	88642001	88680000
2	154968001	154978000
2	173854001	173870000
2	181908001	181924000
3	2994001	3020000
3	3028001	3086000
3	3088001	3106000
3	3116001	3174000
3	3188001	3240000
3	15318001	15346000
3	15350001	15372000
3	15394001	15418000
3	15450001	15468000
3	15520001	15552000
3	15570001	15592000
3	15790001	15806000
3	15818001	15832000
3	15834001	15868000
3	15878001	15894000
3	62940001	62956000
3	64030001	64046000
3	97128001	97144000
3	97402001	97426000
3	122214001	122232000
3	142566001	142628000
4	3042001	3098000
4	3148001	3190000
4	3210001	3262000
4	15906001	15924000
4	46570001	46592000
4	53798001	53814000
4	145396001	145612000
4	145632001	145646000
4	145830001	145858000
4	146044001	146076000
4	146418001	146528000
4	146720001	146746000
4	146898001	146958000
4	146964001	146978000
4	147062001	147144000
4	147186001	147206000
4	147224001	147296000
4	147328001	147358000
4	147396001	147622000
4	147698001	147710000
4	147714001	147724000
4	147730001	147828000
4	149602001	149626000
4	156318001	156366000
5	3004001	3014000
5	14900001	14910000
5	14914001	14934000
5	14938001	14966000
5	14988001	14998000
5	15002001	15014000
5	15456001	15472000
5	15476001	15494000
5	15506001	15524000
5	15532001	15556000
5	15586001	15614000
5	15666001	15710000
5	26026001	26040000
5	27930001	27946000
5	31362001	31376000
5	77416001	77434000
5	79398001	79446000
5	79806001	79822000
5	88106001	88132000
5	88174001	88244000
5	88246001	88262000
5	88334001	88352000
5	104564001	104590000
5	104600001	104618000
5	104744001	104756000
5	104762001	104780000
5	104794001	104838000
5	104850001	104868000
5	104908001	104926000
5	108846001	108864000
5	110012001	110030000
5	137142001	137160000
5	138552001	138564000
5	145460001	145478000
5	145578001	145618000
5	145620001	145660000
5	145708001	145726000
5	145732001	145752000
5	145756001	145770000
5	145798001	145812000
5	146148001	146174000
5	146178001	146194000
5	146474001	146492000
5	146512001	146542000
5	146552001	146568000
6	3048001	3060000
6	3102001	3146000
6	3170001	3206000
6	3262001	3274000
6	42998001	43022000
6	43068001	43092000
6	57022001	57044000
6	57472001	57494000
6	58146001	58156000
6	58520001	58556000
6	58574001	58618000
6	67536001	67558000
6	67564001	67582000
6	67598001	67616000
6	67670001	67740000
6	67796001	67814000
6	67818001	67854000
6	67870001	67898000
6	67940001	67956000
6	68054001	68070000
6	68112001	68130000
6	68138001	68170000
6	68172001	68206000
6	68238001	68280000
6	68288001	68322000
6	68342001	68386000
6	82674001	82698000
6	89856001	89874000
6	117746001	117766000
6	124532001	124548000
6	128610001	128630000
6	128650001	128662000
6	128746001	128764000
6	128834001	129008000
6	129176001	129194000
6	130036001	130088000
6	130104001	130130000
6	130140001	130154000
6	130170001	130214000
6	130216001	130232000
6	130266001	130276000
6	130534001	130570000
6	130588001	130630000
6	130648001	130778000
6	130780001	130798000
6	130808001	130830000
6	130838001	130930000
6	130934001	131028000
6	131056001	131078000
6	131112001	131128000
6	131692001	131736000
6	131742001	131784000
6	131808001	131828000
6	131836001	131856000
6	131878001	131902000
6	131904001	131922000
6	131976001	132004000
6	132088001	132108000
6	132408001	132420000
6	133112001	133148000
6	133160001	133212000
6	133218001	133244000
6	133266001	133276000
6	133282001	133298000
6	133338001	133388000
6	133412001	133422000
6	133430001	133540000
6	133724001	133742000
6	136820001	136846000
6	137844001	137856000
7	7196001	7216000
7	7262001	7276000
7	7328001	7338000
7	7352001	7378000
7	7414001	7448000
7	7480001	7496000
7	8350001	8436000
7	9116001	9132000
7	9994001	10028000
7	10034001	10044000
7	10054001	10086000
7	10322001	10338000
7	10722001	10734000
7	12004001	12054000
7	13794001	13812000
7	31278001	31316000
7	31344001	31364000
7	31386001	31402000
7	31442001	31496000
7	31528001	31546000
7	31566001	31582000
7	31702001	31716000
7	32038001	32054000
7	32220001	32240000
7	32242001	32264000
7	32326001	32356000
7	33180001	33230000
7	33280001	33298000
7	33364001	33374000
7	33416001	33442000
7	33470001	33514000
7	34054001	34082000
7	38370001	38410000
7	39166001	39178000
7	39186001	39196000
7	41072001	41116000
7	41134001	41162000
7	41184001	41318000
7	43092001	43108000
7	64074001	64090000
7	85946001	85956000
7	86710001	86728000
7	106256001	106270000
7	107806001	107826000
7	107854001	107874000
7	134950001	134970000
7	142282001	142296000
8	19698001	19710000
8	37086001	37114000
8	70970001	70990000
8	71172001	71198000
8	71810001	71822000
8	72066001	72094000
8	99612001	99630000
8	99706001	99738000
9	3294001	3324000
9	35862001	35878000
9	36056001	36074000
9	36182001	36196000
9	98878001	98900000
9	98902001	98926000
9	124264001	124290000
10	3232001	3242000
10	7454001	7472000
10	7478001	7496000
10	22140001	22164000
10	22190001	22210000
10	22380001	22418000
10	22446001	22456000
10	22550001	22584000
10	33714001	33732000
10	57428001	57454000
10	58214001	58230000
10	82560001	82592000
10	88656001	88674000
10	113206001	113222000
10	118278001	118288000
11	3092001	3130000
11	22654001	22670000
11	34536001	34552000
11	34674001	34692000
11	50974001	50996000
11	51020001	51062000
11	51130001	51142000
11	60556001	60578000
11	60628001	60644000
11	60656001	60696000
11	71088001	71194000
11	71978001	72000000
11	73590001	73616000
11	73680001	73696000
11	74062001	74078000
11	82972001	82992000
11	83020001	83030000
12	18126001	18144000
12	18214001	18400000
12	18570001	18588000
12	18626001	18646000
12	18748001	18762000
12	18780001	18804000
12	18892001	18952000
12	18974001	19004000
12	19160001	19182000
12	19512001	19526000
12	19550001	19566000
12	19654001	19678000
12	19740001	19776000
12	19820001	19838000
12	19846001	19882000
12	19904001	19958000
12	20132001	20148000
12	20212001	20322000
12	20414001	20430000
12	20432001	20450000
12	20454001	20474000
12	20638001	20656000
12	20822001	20840000
12	20880001	20892000
12	20918001	20936000
12	21016001	21032000
12	21576001	21598000
12	21640001	21658000
12	21744001	21754000
12	21872001	21882000
12	21886001	21900000
12	22022001	22066000
12	22088001	22100000
12	22148001	22166000
12	22682001	22698000
12	22720001	22740000
12	22922001	22940000
12	23256001	23272000
12	23710001	23724000
12	23746001	23774000
12	24026001	24036000
12	24066001	24088000
12	24090001	24106000
12	24258001	24292000
12	24368001	24388000
12	24404001	24416000
12	24444001	24462000
12	87440001	87458000
12	88744001	88762000
12	92878001	92900000
12	101280001	101296000
12	101406001	101428000
12	102774001	102794000
12	113286001	113302000
12	113442001	113490000
12	113570001	113804000
12	114474001	114554000
12	114674001	114764000
12	114776001	114830000
12	114836001	114922000
12	114926001	114956000
12	115058001	115080000
12	115110001	115218000
12	115286001	115304000
12	115326001	115382000
12	115458001	115516000
12	115520001	115644000
12	115754001	115844000
12	115904001	115932000
12	115950001	115978000
12	115998001	116018000
13	3276001	3288000
13	3400001	3418000
13	65328001	65400000
13	65448001	65460000
13	65468001	65484000
13	65504001	65522000
13	65524001	65534000
13	65560001	65598000
13	65624001	65636000
13	65638001	65654000
13	65950001	65960000
13	65974001	65992000
13	66058001	66072000
13	66138001	66152000
13	66276001	66316000
13	66414001	66436000
13	66466001	66476000
13	66554001	66564000
13	66576001	66612000
13	66616001	66642000
13	66706001	66716000
13	66726001	66736000
13	66770001	66782000
13	66786001	66810000
13	66816001	66830000
13	66862001	66878000
13	67384001	67396000
13	67626001	67642000
13	67990001	68096000
13	68100001	68128000
13	68158001	68176000
13	68204001	68214000
13	68248001	68322000
13	68372001	68392000
13	68400001	68420000
13	68434001	68448000
13	68454001	68474000
13	68550001	68564000
13	100272001	100284000
13	113086001	113110000
13	119590001	119610000
13	119876001	119898000
13	120160001	120194000
13	120294001	120316000
14	6962001	6982000
14	19266001	19284000
14	19408001	19426000
14	19644001	19658000
14	41272001	41300000
14	41940001	41954000
14	41958001	41972000
14	42548001	42564000
14	43076001	43102000
14	43114001	43136000
14	43174001	43194000
14	43208001	43218000
14	44088001	44098000
14	44164001	44178000
14	44722001	44740000
14	44782001	44796000
14	44896001	44914000
14	51090001	51106000
14	51166001	51186000
14	51232001	51270000
14	51338001	51356000
14	51408001	51420000
14	51448001	51466000
14	51588001	51628000
14	51730001	51748000
14	51854001	51870000
14	52678001	52708000
14	52710001	52736000
14	52790001	52806000
14	53046001	53056000
14	53100001	53114000
14	53384001	53414000
14	53424001	53446000
14	53484001	53500000
14	53528001	53584000
14	53586001	53650000
14	53674001	53692000
14	53712001	53734000
15	75038001	75066000
15	75080001	75096000
15	75138001	75156000
15	77600001	77622000
15	103726001	103744000
15	103750001	103798000
15	103800001	103816000
15	103860001	103922000
15	103928001	103946000
16	3106001	3150000
16	3226001	3280000
16	3318001	3360000
16	3446001	3464000
16	3470001	3506000
16	3622001	3636000
16	32746001	32762000
16	88862001	88882000
17	2998001	3058000
17	6678001	6694000
17	13536001	13556000
17	13580001	13598000
17	17202001	17218000
17	18664001	18682000
17	18786001	18802000
17	18810001	18842000
17	22312001	22322000
17	22526001	22576000
17	22586001	22600000
17	22604001	22672000
17	23282001	23370000
17	23426001	23454000
17	23466001	23488000
17	23504001	23544000
17	23872001	23926000
17	26816001	26830000
17	27386001	27412000
17	31218001	31260000
17	33950001	33982000
17	33986001	34022000
17	34466001	34486000
17	34492001	34508000
17	34522001	34546000
17	35254001	35366000
17	35370001	35402000
17	35414001	35444000
17	35462001	35484000
17	36078001	36098000
17	36168001	36180000
17	36290001	36310000
17	36376001	36392000
17	36758001	36772000
17	36792001	36806000
17	37294001	37324000
17	38408001	38426000
17	38474001	38668000
17	38744001	38816000
17	73448001	73464000
18	2994001	3026000
18	3032001	3054000
18	3102001	3128000
18	20612001	20630000
18	60360001	60388000
18	60434001	60462000
18	80008001	80026000
18	82160001	82172000
19	3092001	3126000
19	3190001	3206000
19	3208001	3222000
19	8384001	8400000
19	40026001	40044000
19	57338001	57356000
X	3212001	3226000
X	31190001	31200000
X	34312001	34322000
X	52878001	52894000
X	60038001	60054000
X	74296001	74312000
X	75678001	75720000
X	107446001	107464000
X	113958001	113980000
X	123004001	123030000
X	124126001	124144000
X	124196001	124216000
X	126766001	126784000
X	140990001	141006000
X	141142001	141160000
X	147258001	147308000
X	168502001	168518000
X	170666001	170686000
X	170806001	170822000
X	170834001	170850000
