# Supplementary material for: Mouse protein coding diversity: What’s left to discover?
Source: PLoS Genet. 2019 Nov 14;15(11):e1008446. doi: 10.1371/journal.pgen.1008446 (PMC6855407; doi:10.1371/journal.pgen.1008446)
Supplement: S1 Data — SSDR, strain-specific diversity region. (GZ) [file pgen.1008446.s002.gz › ./SPRET.bed]

1	3142001	3152000
1	3976001	3992000
1	7344001	7362000
1	7368001	7420000
1	7878001	7894000
1	8120001	8132000
1	9538001	9554000
1	11318001	11336000
1	12582001	12596000
1	16014001	16030000
1	16490001	16506000
1	20762001	20780000
1	21202001	21232000
1	21268001	21304000
1	21358001	21370000
1	24412001	24424000
1	26678001	26696000
1	28388001	28404000
1	30076001	30096000
1	30968001	31018000
1	31258001	31298000
1	31926001	31942000
1	32512001	32530000
1	32538001	32554000
1	33830001	33846000
1	46062001	46090000
1	46098001	46108000
1	46116001	46130000
1	46148001	46166000
1	46172001	46262000
1	46290001	46304000
1	46320001	46332000
1	46346001	46370000
1	46392001	46438000
1	46600001	46610000
1	46614001	46634000
1	46652001	46692000
1	46732001	46756000
1	46758001	46820000
1	47060001	47076000
1	48648001	48660000
1	53254001	53278000
1	53338001	53356000
1	53382001	53402000
1	53410001	53490000
1	53492001	53508000
1	53524001	53556000
1	53558001	53572000
1	53576001	53594000
1	53616001	53630000
1	53692001	53726000
1	53730001	53742000
1	58628001	58638000
1	58648001	58716000
1	58848001	58900000
1	60062001	60074000
1	63314001	63330000
1	65868001	65878000
1	69218001	69232000
1	78490001	78506000
1	78794001	78810000
1	80138001	80152000
1	80376001	80392000
1	82928001	82948000
1	85872001	85890000
1	88018001	88076000
1	88108001	88150000
1	88168001	88182000
1	90882001	90900000
1	97360001	97370000
1	97398001	97416000
1	97526001	97538000
1	99104001	99122000
1	100800001	100818000
1	107122001	107166000
1	107234001	107260000
1	107266001	107284000
1	112376001	112394000
1	117590001	117640000
1	117688001	117704000
1	117762001	117822000
1	117840001	117894000
1	117960001	118016000
1	118044001	118104000
1	118106001	118130000
1	118162001	118214000
1	130376001	130406000
1	130408001	130426000
1	130434001	130468000
1	133340001	133370000
1	138222001	138236000
1	139626001	139666000
1	139764001	139780000
1	139810001	139830000
1	139858001	139884000
1	139890001	139914000
1	139934001	139952000
1	139990001	140022000
1	140048001	140064000
1	140090001	140108000
1	140120001	140150000
1	140770001	140780000
1	150044001	150118000
1	150254001	150282000
1	150298001	150316000
1	155760001	155776000
1	161604001	161620000
1	162968001	162980000
1	164974001	164990000
1	166488001	166522000
1	166572001	166584000
1	166590001	166602000
1	166620001	166650000
1	171502001	171590000
1	171882001	171900000
1	173262001	173286000
1	173288001	173304000
1	173480001	173536000
1	173558001	173706000
1	173734001	173782000
1	173802001	173964000
1	173976001	174020000
1	174326001	174340000
1	176578001	176594000
1	177800001	177836000
1	177850001	177860000
1	177928001	177956000
1	177990001	178008000
1	178068001	178080000
1	178138001	178170000
1	178200001	178214000
1	180548001	180564000
1	181024001	181038000
1	191140001	191168000
1	194462001	194482000
1	195234001	195252000
1	195362001	195376000
2	4940001	4950000
2	10470001	10486000
2	10492001	10510000
2	11866001	11878000
2	11900001	11914000
2	11928001	11944000
2	17056001	17074000
2	19868001	19880000
2	21560001	21570000
2	22186001	22204000
2	22732001	22748000
2	23180001	23216000
2	23288001	23328000
2	23588001	23600000
2	24150001	24164000
2	26694001	26708000
2	26830001	26846000
2	26878001	26890000
2	27488001	27510000
2	29086001	29098000
2	30220001	30242000
2	36356001	36372000
2	37260001	37280000
2	39406001	39430000
2	60560001	60576000
2	73006001	73022000
2	82402001	82416000
2	84338001	84354000
2	85348001	85362000
2	85468001	85486000
2	85952001	85968000
2	86202001	86226000
2	86256001	86278000
2	86504001	86516000
2	86554001	86628000
2	86634001	86660000
2	87268001	87286000
2	87290001	87314000
2	87712001	87726000
2	87850001	87866000
2	88136001	88174000
2	88250001	88266000
2	89380001	89390000
2	89672001	89684000
2	89906001	89924000
2	89934001	90012000
2	90260001	90276000
2	94404001	94422000
2	98326001	98340000
2	103152001	103166000
2	104076001	104092000
2	104108001	104120000
2	111356001	111380000
2	111394001	111410000
2	111428001	111446000
2	112012001	112022000
2	116528001	116570000
2	120500001	120518000
2	120526001	120540000
2	122420001	122444000
2	129342001	129352000
2	129940001	129960000
2	144356001	144374000
2	148912001	148924000
2	148926001	148958000
2	149060001	149102000
2	149112001	149190000
2	149218001	149290000
2	150132001	150142000
2	150170001	150192000
2	150212001	150246000
2	150250001	150280000
2	150332001	150354000
2	150356001	150376000
2	150386001	150396000
2	150404001	150414000
2	150458001	150470000
2	150544001	150560000
2	151086001	151102000
2	151120001	151180000
2	151238001	151264000
2	151316001	151334000
2	151386001	151412000
2	151422001	151442000
2	151466001	151484000
2	154052001	154072000
2	154252001	154270000
2	154304001	154314000
2	155010001	155032000
2	156382001	156400000
2	156820001	156844000
2	164518001	164534000
2	164608001	164622000
2	170448001	170464000
2	173062001	173078000
2	173854001	173870000
2	174960001	174974000
2	175032001	175048000
2	175052001	175074000
2	175168001	175184000
2	177064001	177092000
2	177098001	177114000
2	177268001	177288000
2	177306001	177342000
2	177350001	177376000
2	177492001	177532000
2	177764001	177808000
2	178048001	178078000
2	178082001	178100000
2	181902001	181924000
3	3000001	3064000
3	3066001	3082000
3	3088001	3108000
3	3118001	3168000
3	3170001	3186000
3	3188001	3240000
3	6262001	6272000
3	8220001	8238000
3	8780001	8798000
3	9380001	9400000
3	10478001	10492000
3	11448001	11464000
3	12364001	12380000
3	14310001	14320000
3	14716001	14736000
3	14764001	14786000
3	15318001	15388000
3	15400001	15432000
3	15436001	15466000
3	15472001	15514000
3	15538001	15554000
3	15568001	15612000
3	15768001	15808000
3	15826001	15894000
3	15950001	16010000
3	16290001	16300000
3	19108001	19128000
3	20038001	20052000
3	21702001	21718000
3	22244001	22262000
3	22288001	22304000
3	28850001	28864000
3	28870001	28976000
3	31604001	31676000
3	31678001	31698000
3	32696001	32710000
3	35610001	35646000
3	39170001	39186000
3	40834001	40860000
3	40866001	40878000
3	40888001	40908000
3	40910001	40928000
3	47784001	47800000
3	49094001	49122000
3	49154001	49190000
3	49200001	49214000
3	49346001	49378000
3	59532001	59546000
3	59772001	59790000
3	62154001	62170000
3	64028001	64048000
3	64248001	64266000
3	64336001	64366000
3	64376001	64390000
3	64412001	64438000
3	64524001	64550000
3	64552001	64592000
3	64598001	64610000
3	64678001	64704000
3	64706001	64728000
3	68792001	68808000
3	69646001	69662000
3	72458001	72468000
3	72748001	72766000
3	83386001	83404000
3	84048001	84064000
3	87466001	87486000
3	87596001	87610000
3	88376001	88386000
3	90750001	90770000
3	91070001	91100000
3	91102001	91126000
3	91148001	91166000
3	91212001	91236000
3	91282001	91342000
3	91372001	91418000
3	91420001	91492000
3	91498001	91518000
3	91524001	91544000
3	91578001	91592000
3	91620001	91644000
3	91732001	91752000
3	91844001	91858000
3	91910001	91926000
3	92202001	92212000
3	92294001	92304000
3	92310001	92330000
3	92930001	92972000
3	93062001	93080000
3	93082001	93100000
3	93604001	93676000
3	93680001	93716000
3	93738001	93748000
3	93758001	93884000
3	94008001	94022000
3	94030001	94048000
3	94092001	94146000
3	94162001	94186000
3	94194001	94208000
3	94210001	94270000
3	94626001	94668000
3	94670001	94688000
3	94730001	94768000
3	94920001	94946000
3	97082001	97100000
3	97126001	97146000
3	97402001	97422000
3	98430001	98448000
3	98616001	98632000
3	98682001	98692000
3	99500001	99514000
3	99890001	99902000
3	102228001	102246000
3	104170001	104186000
3	105278001	105296000
3	106138001	106266000
3	106272001	106308000
3	106332001	106424000
3	108032001	108048000
3	109068001	109080000
3	112080001	112100000
3	112424001	112444000
3	113194001	113230000
3	115182001	115198000
3	120320001	120338000
3	121744001	121756000
3	122208001	122232000
3	124192001	124204000
3	126020001	126034000
3	133806001	133838000
3	133976001	133986000
3	135112001	135122000
3	135486001	135502000
3	142564001	142628000
3	142672001	142690000
3	144744001	144764000
3	144924001	144936000
4	3042001	3100000
4	3134001	3192000
4	3200001	3256000
4	3302001	3314000
4	3342001	3352000
4	3358001	3376000
4	3422001	3532000
4	3724001	3770000
4	3802001	3828000
4	4334001	4350000
4	4454001	4464000
4	8434001	8444000
4	10444001	10460000
4	12108001	12128000
4	13644001	13662000
4	15906001	15924000
4	16986001	17000000
4	20852001	20868000
4	22344001	22360000
4	24894001	24912000
4	26158001	26174000
4	27874001	27890000
4	32774001	32792000
4	38552001	38566000
4	40254001	40270000
4	45390001	45406000
4	46570001	46586000
4	49336001	49352000
4	49406001	49420000
4	49428001	49440000
4	49450001	49460000
4	50706001	50724000
4	51952001	51966000
4	53798001	53814000
4	58698001	58708000
4	59764001	59780000
4	59946001	59966000
4	60000001	60012000
4	60014001	60060000
4	60256001	60274000
4	61528001	61538000
4	61794001	61810000
4	61820001	61830000
4	61866001	61884000
4	61918001	61938000
4	61960001	61980000
4	61996001	62012000
4	62126001	62146000
4	62172001	62192000
4	63336001	63376000
4	73388001	73418000
4	73658001	73668000
4	73860001	73870000
4	74748001	74758000
4	77110001	77128000
4	79720001	79732000
4	82666001	82676000
4	86622001	86664000
4	88678001	88696000
4	88818001	88840000
4	90220001	90236000
4	92880001	92902000
4	96208001	96232000
4	96376001	96392000
4	101900001	101922000
4	101928001	101966000
4	102042001	102056000
4	110006001	110020000
4	111936001	111954000
4	112534001	112550000
4	112604001	112636000
4	112640001	112658000
4	112738001	112756000
4	112762001	112784000
4	112804001	112822000
4	112828001	112882000
4	112884001	112904000
4	113130001	113160000
4	113170001	113180000
4	113472001	113494000
4	113560001	113588000
4	113596001	113634000
4	113754001	113770000
4	113800001	113812000
4	113816001	113840000
4	113844001	113950000
4	114130001	114144000
4	114290001	114318000
4	115132001	115148000
4	115152001	115164000
4	115244001	115258000
4	118650001	118668000
4	118746001	118764000
4	118788001	118806000
4	118822001	118844000
4	118856001	118886000
4	118888001	118898000
4	118904001	118922000
4	118934001	118944000
4	121298001	121468000
4	121540001	121560000
4	121598001	121698000
4	121700001	121748000
4	122186001	122222000
4	122492001	122502000
4	122510001	122526000
4	122528001	122556000
4	122562001	122582000
4	122726001	122744000
4	130200001	130212000
4	136196001	136206000
4	143480001	143498000
4	144260001	144276000
4	144354001	144370000
4	145396001	145656000
4	145664001	145696000
4	145832001	145850000
4	146042001	146082000
4	146158001	146182000
4	146200001	146216000
4	146440001	146550000
4	146718001	146750000
4	146892001	146958000
4	146966001	146980000
4	147058001	147074000
4	147082001	147110000
4	147114001	147138000
4	147180001	147198000
4	147224001	147294000
4	147326001	147360000
4	147388001	147462000
4	147486001	147622000
4	147708001	147726000
4	147728001	147820000
4	149602001	149626000
4	156142001	156160000
4	156322001	156360000
5	3004001	3030000
5	3070001	3094000
5	3096001	3110000
5	3132001	3154000
5	3184001	3252000
5	3268001	3292000
5	3338001	3356000
5	3410001	3458000
5	3896001	3906000
5	4116001	4128000
5	4156001	4174000
5	4380001	4398000
5	5066001	5084000
5	5790001	5826000
5	6266001	6284000
5	7546001	7564000
5	8014001	8028000
5	8176001	8196000
5	8740001	8760000
5	10056001	10074000
5	10228001	10260000
5	10524001	10544000
5	10840001	10870000
5	11132001	11144000
5	11198001	11216000
5	13758001	13822000
5	13874001	13886000
5	14862001	14906000
5	14918001	14932000
5	14940001	14958000
5	15018001	15030000
5	15458001	15472000
5	15476001	15494000
5	15512001	15528000
5	15530001	15578000
5	15596001	15618000
5	15622001	15638000
5	16712001	16728000
5	17366001	17386000
5	17462001	17488000
5	22704001	22724000
5	23296001	23344000
5	23844001	23858000
5	24766001	24778000
5	25906001	25924000
5	25952001	25964000
5	25994001	26004000
5	26008001	26018000
5	26022001	26058000
5	26062001	26090000
5	26122001	26142000
5	26252001	26276000
5	27490001	27518000
5	27932001	27982000
5	30798001	30816000
5	30832001	30870000
5	31024001	31042000
5	31310001	31338000
5	31348001	31372000
5	31398001	31434000
5	31444001	31458000
5	32530001	32542000
5	32562001	32580000
5	32784001	32800000
5	33942001	33962000
5	36484001	36500000
5	45812001	45824000
5	50180001	50196000
5	64182001	64198000
5	70260001	70276000
5	72558001	72598000
5	72992001	73028000
5	77310001	77436000
5	77676001	77714000
5	77726001	77744000
5	77944001	77962000
5	79380001	79440000
5	79450001	79482000
5	80046001	80060000
5	86210001	86222000
5	86310001	86322000
5	86854001	86934000
5	86980001	87020000
5	87150001	87168000
5	87198001	87216000
5	87222001	87234000
5	87278001	87318000
5	87338001	87378000
5	88044001	88152000
5	88174001	88214000
5	88216001	88262000
5	88264001	88310000
5	90842001	90858000
5	93362001	93460000
5	93632001	93644000
5	93694001	93706000
5	93708001	93750000
5	95428001	95446000
5	95470001	95480000
5	95508001	95520000
5	103942001	103956000
5	104356001	104372000
5	104570001	104582000
5	104716001	104742000
5	104764001	104780000
5	104796001	104830000
5	104892001	104936000
5	105048001	105074000
5	105304001	105322000
5	105344001	105364000
5	108796001	108812000
5	108894001	108904000
5	108976001	109018000
5	109040001	109064000
5	109150001	109178000
5	109200001	109210000
5	109676001	109774000
5	109776001	109864000
5	109866001	109882000
5	110008001	110028000
5	113338001	113350000
5	120786001	120800000
5	120806001	120826000
5	120870001	120882000
5	120922001	120934000
5	133286001	133304000
5	134470001	134486000
5	137848001	137882000
5	138068001	138086000
5	138194001	138262000
5	138466001	138482000
5	138556001	138574000
5	144574001	144590000
5	145252001	145266000
5	145394001	145426000
5	145456001	145474000
5	145542001	145562000
5	145568001	145586000
5	145624001	145700000
5	145708001	145724000
5	145778001	145876000
5	145884001	145894000
5	145932001	145950000
5	146102001	146194000
5	146476001	146490000
5	146516001	146528000
5	146556001	146574000
5	147552001	147566000
5	148302001	148320000
6	3048001	3066000
6	3072001	3094000
6	3104001	3160000
6	3170001	3226000
6	3260001	3312000
6	3328001	3364000
6	3378001	3414000
6	3416001	3434000
6	13710001	13722000
6	18220001	18236000
6	23082001	23096000
6	23710001	23720000
6	24708001	24726000
6	31430001	31448000
6	34302001	34382000
6	36720001	36740000
6	40690001	40700000
6	41850001	41870000
6	42956001	42976000
6	42992001	43032000
6	43074001	43092000
6	43142001	43160000
6	43914001	43930000
6	47082001	47102000
6	47106001	47136000
6	47184001	47200000
6	47218001	47232000
6	48150001	48164000
6	48284001	48300000
6	48354001	48364000
6	48768001	48786000
6	48890001	48908000
6	55180001	55194000
6	56974001	57014000
6	57020001	57044000
6	57470001	57514000
6	58056001	58090000
6	58146001	58174000
6	58224001	58244000
6	58250001	58268000
6	58322001	58336000
6	58442001	58460000
6	58494001	58510000
6	58514001	58560000
6	58576001	58620000
6	59462001	59482000
6	59530001	59560000
6	59602001	59618000
6	59692001	59756000
6	59758001	59858000
6	59860001	59954000
6	59998001	60192000
6	60270001	60294000
6	60296001	60332000
6	60428001	60544000
6	66238001	66256000
6	66600001	66612000
6	66628001	66638000
6	66668001	66696000
6	66728001	66746000
6	66776001	66794000
6	67540001	67584000
6	67586001	67652000
6	67660001	67786000
6	67834001	67848000
6	67854001	67898000
6	67934001	67952000
6	68022001	68090000
6	68102001	68132000
6	68138001	68278000
6	68284001	68364000
6	69042001	69068000
6	69070001	69088000
6	69094001	69136000
6	69202001	69480000
6	69494001	69526000
6	69568001	69584000
6	69594001	69656000
6	69764001	69786000
6	69796001	69872000
6	70110001	70128000
6	70400001	70416000
6	70472001	70486000
6	70508001	70554000
6	70560001	70598000
6	70600001	70642000
6	70654001	70668000
6	70672001	70696000
6	78208001	78224000
6	79024001	79042000
6	81860001	81874000
6	82672001	82698000
6	83578001	83590000
6	85108001	85122000
6	85674001	85698000
6	85712001	85740000
6	85746001	85764000
6	85768001	85784000
6	85790001	85814000
6	89202001	89214000
6	89764001	89788000
6	89792001	89844000
6	89854001	89942000
6	89944001	89960000
6	89982001	90006000
6	90008001	90064000
6	90072001	90082000
6	90090001	90108000
6	90134001	90166000
6	90238001	90254000
6	91800001	91818000
6	100452001	100472000
6	101052001	101062000
6	109052001	109062000
6	116504001	116548000
6	117720001	117770000
6	122110001	122122000
6	123134001	123146000
6	123344001	123406000
6	123628001	123664000
6	123734001	123754000
6	123814001	123826000
6	123848001	123866000
6	123890001	123918000
6	123982001	124004000
6	124016001	124030000
6	124040001	124092000
6	124530001	124548000
6	124598001	124642000
6	124646001	124656000
6	128206001	128230000
6	128606001	128640000
6	128746001	128764000
6	128782001	128792000
6	128972001	128990000
6	129016001	129028000
6	129146001	129156000
6	129176001	129194000
6	129640001	129678000
6	129890001	129908000
6	129922001	130022000
6	130024001	130338000
6	130340001	130394000
6	130510001	130604000
6	130614001	130772000
6	130774001	130814000
6	130822001	130930000
6	130942001	131082000
6	131198001	131214000
6	131690001	131738000
6	131742001	131784000
6	131808001	131828000
6	131836001	131862000
6	131868001	131924000
6	131976001	132006000
6	132054001	132074000
6	132086001	132104000
6	132108001	132190000
6	132196001	132270000
6	132276001	132294000
6	132304001	132444000
6	132456001	132472000
6	132546001	132612000
6	132678001	132696000
6	133106001	133280000
6	133282001	133308000
6	133350001	133362000
6	133382001	133410000
6	133452001	133582000
6	133588001	133638000
6	133674001	133746000
6	133748001	133796000
6	136314001	136336000
6	136396001	136430000
6	136432001	136450000
6	136820001	136846000
6	137842001	137860000
6	138334001	138348000
6	148120001	148136000
6	149462001	149476000
7	3050001	3074000
7	3080001	3104000
7	3116001	3134000
7	3790001	3806000
7	3812001	3830000
7	3890001	3920000
7	3928001	3944000
7	4246001	4260000
7	4264001	4292000
7	4566001	4582000
7	4588001	4600000
7	5424001	5440000
7	5450001	5468000
7	5486001	5498000
7	5506001	5520000
7	5624001	5642000
7	6004001	6014000
7	6062001	6078000
7	6094001	6110000
7	6220001	6234000
7	6598001	6628000
7	6984001	7036000
7	7038001	7054000
7	7072001	7090000
7	7122001	7136000
7	7194001	7220000
7	7244001	7280000
7	7320001	7380000
7	7412001	7450000
7	7476001	7498000
7	7566001	7578000
7	8324001	8342000
7	8350001	8368000
7	8374001	8384000
7	8392001	8426000
7	9116001	9132000
7	9962001	9980000
7	9988001	10048000
7	10068001	10102000
7	10320001	10338000
7	10500001	10528000
7	10548001	10574000
7	10648001	10676000
7	10760001	10790000
7	10802001	10822000
7	10980001	10990000
7	11020001	11058000
7	11068001	11094000
7	11158001	11204000
7	11228001	11256000
7	11446001	11478000
7	11486001	11510000
7	11560001	11576000
7	11582001	11616000
7	11748001	11766000
7	12006001	12164000
7	12610001	12700000
7	13164001	13180000
7	13572001	13590000
7	13634001	13678000
7	13794001	13818000
7	14274001	14290000
7	14302001	14388000
7	14408001	14432000
7	14444001	14466000
7	14506001	14528000
7	14558001	14600000
7	14604001	14722000
7	14778001	14788000
7	14798001	14816000
7	14878001	14906000
7	14930001	14950000
7	14982001	15000000
7	15028001	15082000
7	15108001	15122000
7	15274001	15286000
7	15298001	15316000
7	15388001	15406000
7	15418001	15428000
7	15520001	15530000
7	15544001	15584000
7	15622001	15648000
7	15686001	15704000
7	15712001	15810000
7	15844001	15858000
7	15888001	15910000
7	17226001	17236000
7	17252001	17268000
7	17294001	17324000
7	17334001	17376000
7	17400001	17446000
7	17490001	17504000
7	17506001	17526000
7	17556001	17566000
7	18164001	18178000
7	18352001	18380000
7	18394001	18412000
7	18424001	18474000
7	18490001	18506000
7	18652001	18668000
7	18718001	18732000
7	18750001	18764000
7	18786001	18800000
7	19986001	19996000
7	23302001	23324000
7	23338001	23370000
7	23420001	23432000
7	23474001	23498000
7	23526001	23552000
7	23572001	23586000
7	23602001	23622000
7	23796001	23842000
7	23848001	23878000
7	24008001	24022000
7	24028001	24046000
7	24676001	24694000
7	24708001	24738000
7	25466001	25498000
7	25522001	25568000
7	26116001	26132000
7	26274001	26292000
7	26382001	26396000
7	26402001	26412000
7	26418001	26438000
7	26568001	26592000
7	26594001	26612000
7	26690001	26700000
7	26860001	26878000
7	26880001	26898000
7	26986001	26998000
7	27002001	27028000
7	27766001	27786000
7	27942001	27956000
7	28074001	28088000
7	28216001	28254000
7	29180001	29220000
7	29584001	29596000
7	29620001	29638000
7	29694001	29732000
7	30490001	30508000
7	30916001	30930000
7	30934001	30950000
7	31346001	31678000
7	31686001	31742000
7	31746001	31758000
7	31762001	31788000
7	31792001	31826000
7	31830001	31860000
7	31864001	31882000
7	31938001	31964000
7	31966001	31988000
7	31992001	32032000
7	32038001	32076000
7	32082001	32126000
7	32130001	32184000
7	32224001	32294000
7	32302001	32384000
7	32426001	32444000
7	32448001	32462000
7	32472001	32488000
7	32490001	32512000
7	32528001	32560000
7	32594001	32612000
7	33094001	33124000
7	33130001	33158000
7	33160001	33182000
7	33186001	33244000
7	33250001	33338000
7	33354001	33556000
7	33592001	33618000
7	33656001	33674000
7	33896001	33910000
7	34076001	34086000
7	34090001	34106000
7	34546001	34558000
7	35560001	35578000
7	38286001	38296000
7	38308001	38324000
7	38326001	38342000
7	38354001	38372000
7	38374001	38402000
7	38478001	38492000
7	38742001	38756000
7	39152001	39166000
7	39406001	39422000
7	40982001	41000000
7	41020001	41052000
7	41066001	41132000
7	41144001	41164000
7	41210001	41256000
7	41274001	41294000
7	41306001	41332000
7	41678001	41694000
7	41718001	41798000
7	41812001	41900000
7	41962001	41980000
7	42040001	42070000
7	42108001	42144000
7	42178001	42202000
7	42236001	42294000
7	42348001	42382000
7	42446001	42460000
7	42544001	42758000
7	42810001	42856000
7	42870001	42886000
7	42950001	43004000
7	43054001	43070000
7	43092001	43136000
7	43144001	43256000
7	43948001	44020000
7	44024001	44050000
7	44080001	44098000
7	44112001	44160000
7	44176001	44204000
7	44792001	44806000
7	47554001	47570000
7	47696001	47712000
7	47728001	47748000
7	47816001	47836000
7	47916001	47926000
7	47976001	47996000
7	48050001	48124000
7	48146001	48160000
7	48190001	48204000
7	48282001	48326000
7	48356001	48372000
7	48516001	48530000
7	51146001	51162000
7	51164001	51180000
7	55484001	55500000
7	60198001	60250000
7	60262001	60348000
7	60352001	60458000
7	60460001	60506000
7	60510001	60530000
7	60536001	60768000
7	60780001	60822000
7	61052001	61062000
7	61138001	61148000
7	61494001	61510000
7	61726001	61750000
7	62014001	62032000
7	62134001	62152000
7	62506001	62520000
7	62558001	62580000
7	62636001	62648000
7	62702001	62720000
7	63536001	63554000
7	64066001	64098000
7	68730001	68748000
7	75854001	75866000
7	81138001	81156000
7	82244001	82260000
7	83406001	83418000
7	84788001	84806000
7	84990001	85010000
7	85028001	85048000
7	85060001	85082000
7	85110001	85178000
7	85196001	85214000
7	85216001	85294000
7	85392001	85414000
7	85482001	85546000
7	85548001	85564000
7	85566001	85588000
7	85626001	85658000
7	85696001	85810000
7	85816001	85836000
7	85842001	85862000
7	85946001	85990000
7	85998001	86030000
7	86034001	86050000
7	86568001	86586000
7	86666001	86682000
7	86792001	86810000
7	86912001	86930000
7	86994001	87006000
7	87050001	87080000
7	93342001	93358000
7	99810001	99826000
7	101580001	101596000
7	103234001	103262000
7	103264001	103282000
7	103300001	103328000
7	103360001	103432000
7	103572001	103582000
7	104618001	104636000
7	104640001	104656000
7	104760001	104800000
7	104812001	104828000
7	104842001	104868000
7	104886001	104906000
7	105016001	105026000
7	105078001	105098000
7	105114001	105126000
7	106258001	106274000
7	107806001	107836000
7	107844001	107874000
7	108156001	108200000
7	108202001	108220000
7	108244001	108262000
7	108468001	108486000
7	108532001	108546000
7	108670001	108680000
7	113400001	113418000
7	116816001	116834000
7	116972001	116986000
7	119724001	119744000
7	121786001	121804000
7	127370001	127396000
7	131052001	131108000
7	131154001	131172000
7	134948001	134970000
7	140306001	140332000
7	140396001	140430000
7	140434001	140458000
7	140522001	140556000
7	140562001	140584000
7	140596001	140634000
7	141498001	141516000
7	142270001	142298000
7	143628001	143694000
8	3064001	3096000
8	3300001	3316000
8	3794001	3812000
8	4690001	4708000
8	4788001	4804000
8	13808001	13818000
8	13832001	13860000
8	14782001	14800000
8	19112001	19122000
8	19240001	19540000
8	19696001	19722000
8	19734001	19752000
8	19932001	19984000
8	19988001	20004000
8	20832001	20858000
8	20864001	20886000
8	20942001	20964000
8	20968001	21004000
8	21022001	21050000
8	21054001	21074000
8	21076001	21144000
8	21146001	21188000
8	21218001	21244000
8	21290001	21304000
8	21308001	21356000
8	21464001	21486000
8	21526001	21558000
8	21642001	21668000
8	21686001	21762000
8	21860001	21882000
8	25120001	25136000
8	27266001	27366000
8	28352001	28372000
8	28508001	28534000
8	30130001	30218000
8	37086001	37124000
8	37378001	37396000
8	40740001	40768000
8	40780001	40800000
8	40820001	40842000
8	42554001	42570000
8	43516001	43534000
8	43562001	43584000
8	43612001	43640000
8	43646001	43662000
8	47788001	47804000
8	49956001	49966000
8	55070001	55114000
8	55388001	55476000
8	55518001	55646000
8	55970001	55986000
8	56240001	56258000
8	56794001	56804000
8	59946001	59966000
8	60584001	60596000
8	67362001	67382000
8	69408001	69432000
8	69436001	69484000
8	69502001	69524000
8	69528001	69612000
8	70962001	71006000
8	71020001	71036000
8	71072001	71100000
8	71118001	71178000
8	71278001	71296000
8	71818001	71870000
8	72036001	72106000
8	74782001	74800000
8	74816001	74832000
8	80512001	80522000
8	83500001	83518000
8	85172001	85186000
8	93392001	93430000
8	99612001	99630000
8	99704001	99738000
8	100628001	100644000
8	103674001	103716000
8	103788001	103808000
8	103950001	103968000
8	103974001	103998000
8	104060001	104080000
8	104298001	104318000
8	104792001	104810000
8	107670001	107688000
8	111682001	111698000
8	116952001	116968000
8	129162001	129200000
9	3036001	3046000
9	3110001	3120000
9	3124001	3146000
9	3174001	3210000
9	3228001	3262000
9	3268001	3324000
9	3600001	3610000
9	3946001	3960000
9	4068001	4086000
9	4252001	4274000
9	5636001	5652000
9	6050001	6066000
9	6900001	6912000
9	7396001	7406000
9	8116001	8128000
9	9378001	9392000
9	9918001	9932000
9	11508001	11526000
9	12128001	12146000
9	12674001	12688000
9	16612001	16626000
9	19052001	19066000
9	19240001	19258000
9	19706001	19728000
9	19730001	19740000
9	19776001	19794000
9	19800001	19822000
9	20052001	20064000
9	20216001	20234000
9	22240001	22258000
9	24702001	24722000
9	35596001	35616000
9	35806001	35824000
9	35856001	35878000
9	35888001	35902000
9	35908001	35928000
9	35938001	35948000
9	35956001	36004000
9	36056001	36074000
9	36120001	36142000
9	36150001	36222000
9	36234001	36274000
9	36360001	36380000
9	37266001	37280000
9	37950001	37960000
9	38046001	38066000
9	38386001	38442000
9	38516001	38532000
9	38616001	38628000
9	38632001	38644000
9	38836001	38854000
9	38948001	38968000
9	39144001	39182000
9	39198001	39212000
9	39256001	39270000
9	39296001	39306000
9	40044001	40070000
9	55944001	56014000
9	56022001	56042000
9	57362001	57380000
9	57478001	57490000
9	59354001	59390000
9	72236001	72256000
9	76680001	76696000
9	78244001	78270000
9	78288001	78318000
9	78324001	78350000
9	85934001	85948000
9	88566001	88624000
9	88628001	88654000
9	88676001	88758000
9	88762001	88784000
9	88828001	88886000
9	88908001	88926000
9	88928001	88992000
9	89006001	89028000
9	89044001	89062000
9	89080001	89106000
9	89142001	89168000
9	89170001	89252000
9	90530001	90550000
9	98878001	98900000
9	98906001	98926000
9	103982001	103996000
9	109272001	109282000
9	109510001	109546000
9	109568001	109580000
9	109794001	109810000
9	110896001	110914000
9	114084001	114100000
9	115142001	115160000
9	115814001	115830000
9	119220001	119230000
9	120098001	120112000
9	121430001	121466000
9	121994001	122010000
9	124374001	124392000
10	3228001	3244000
10	5658001	5674000
10	6858001	6876000
10	7338001	7360000
10	7436001	7480000
10	8160001	8178000
10	10514001	10528000
10	11458001	11476000
10	11482001	11500000
10	13012001	13038000
10	14846001	14860000
10	18262001	18274000
10	22024001	22068000
10	22074001	22130000
10	22142001	22168000
10	22260001	22296000
10	22316001	22354000
10	22448001	22518000
10	22538001	22604000
10	24092001	24110000
10	24504001	24522000
10	28966001	28984000
10	32998001	33016000
10	33680001	33696000
10	33702001	33732000
10	40178001	40192000
10	41406001	41420000
10	41768001	41788000
10	42662001	42676000
10	44188001	44250000
10	46540001	46560000
10	48054001	48070000
10	48072001	48090000
10	49000001	49014000
10	49900001	49912000
10	51470001	51504000
10	53200001	53216000
10	53468001	53504000
10	54524001	54538000
10	55018001	55040000
10	57428001	57448000
10	57848001	57860000
10	58226001	58242000
10	72874001	72888000
10	74514001	74530000
10	76046001	76064000
10	77340001	77354000
10	78116001	78130000
10	78566001	78586000
10	78910001	78928000
10	78956001	78968000
10	79286001	79306000
10	79408001	79432000
10	82424001	82440000
10	82556001	82592000
10	82608001	82626000
10	83422001	83446000
10	85692001	85718000
10	85724001	85840000
10	85842001	85860000
10	86518001	86610000
10	86612001	86698000
10	88656001	88672000
10	100296001	100314000
10	107186001	107198000
10	111488001	111506000
10	111976001	111994000
10	112020001	112058000
10	112082001	112096000
10	112120001	112150000
10	112156001	112170000
10	112178001	112200000
10	112206001	112242000
10	113204001	113222000
10	117248001	117266000
10	117286001	117296000
10	117938001	118094000
10	121330001	121348000
10	122052001	122078000
10	126042001	126052000
10	126578001	126594000
10	127764001	127800000
10	127804001	127816000
10	129308001	129322000
10	129748001	129766000
10	129808001	129824000
10	130400001	130418000
11	3092001	3132000
11	5690001	5704000
11	5924001	5944000
11	6700001	6718000
11	6844001	6858000
11	6998001	7014000
11	7680001	7696000
11	7840001	7852000
11	8730001	8746000
11	9874001	9896000
11	10620001	10634000
11	14096001	14108000
11	14852001	14870000
11	17294001	17310000
11	20416001	20434000
11	21182001	21196000
11	21470001	21518000
11	27698001	27714000
11	28134001	28152000
11	28320001	28334000
11	30046001	30064000
11	30310001	30326000
11	31124001	31152000
11	31430001	31446000
11	31540001	31554000
11	34536001	34554000
11	34674001	34692000
11	40644001	40660000
11	45596001	45608000
11	45610001	45620000
11	46764001	46782000
11	48978001	49010000
11	49052001	49066000
11	49070001	49088000
11	49496001	49508000
11	49520001	49634000
11	51046001	51064000
11	51130001	51194000
11	52130001	52160000
11	52168001	52220000
11	52460001	52498000
11	54028001	54046000
11	58500001	58516000
11	58658001	58676000
11	58684001	58704000
11	58722001	58740000
11	58828001	58848000
11	60558001	60578000
11	60664001	60686000
11	61386001	61404000
11	71016001	71034000
11	71094001	71122000
11	71132001	71180000
11	71190001	71208000
11	71220001	71238000
11	71298001	71314000
11	73666001	73688000
11	73842001	73854000
11	78982001	79002000
11	80642001	80656000
11	82924001	82940000
11	83646001	83670000
11	83684001	83714000
11	87478001	87488000
11	94332001	94350000
11	98064001	98076000
11	98598001	98682000
11	99294001	99312000
11	106624001	106640000
11	107190001	107208000
11	114968001	114984000
11	115004001	115018000
11	119020001	119030000
11	120326001	120338000
11	121842001	121866000
11	121966001	121984000
12	3006001	3032000
12	3084001	3104000
12	3134001	3168000
12	3170001	3182000
12	3202001	3216000
12	5048001	5070000
12	8556001	8658000
12	14206001	14302000
12	14306001	14364000
12	17766001	17784000
12	17792001	17810000
12	17870001	17932000
12	17936001	17960000
12	17980001	18026000
12	18042001	18074000
12	18078001	18092000
12	18098001	18116000
12	18126001	18148000
12	18164001	18198000
12	18200001	18400000
12	18420001	18430000
12	18490001	18592000
12	18600001	18628000
12	18634001	18652000
12	18656001	18710000
12	18814001	18838000
12	18888001	18956000
12	18992001	19004000
12	19064001	19104000
12	19138001	19224000
12	19240001	19254000
12	19282001	19302000
12	19414001	19432000
12	19512001	19528000
12	19550001	19566000
12	19608001	19884000
12	19902001	19960000
12	20054001	20070000
12	20098001	20108000
12	20132001	20150000
12	20160001	20172000
12	20206001	20352000
12	20392001	20452000
12	20454001	20488000
12	20506001	20518000
12	20566001	20576000
12	20638001	20692000
12	20696001	20742000
12	20746001	20758000
12	20786001	20812000
12	20822001	20840000
12	20854001	20910000
12	20914001	20970000
12	20986001	20996000
12	21010001	21120000
12	21536001	21670000
12	21676001	21688000
12	21718001	21736000
12	21744001	21822000
12	21866001	21906000
12	22016001	22040000
12	22052001	22066000
12	22086001	22104000
12	22124001	22136000
12	22152001	22166000
12	22708001	22740000
12	22774001	22788000
12	22906001	22946000
12	22988001	23000000
12	23076001	23110000
12	23120001	23144000
12	23162001	23180000
12	23708001	23774000
12	23778001	23798000
12	24054001	24088000
12	24090001	24106000
12	24114001	24132000
12	24172001	24184000
12	24232001	24244000
12	24252001	24298000
12	24334001	24348000
12	24360001	24464000
12	24474001	24516000
12	28770001	28780000
12	34934001	34952000
12	38950001	38962000
12	44614001	44628000
12	47928001	47942000
12	51546001	51560000
12	51938001	51958000
12	55266001	55278000
12	55282001	55310000
12	61986001	61996000
12	68900001	68910000
12	70178001	70196000
12	72634001	72646000
12	74564001	74578000
12	79350001	79366000
12	81420001	81436000
12	81494001	81506000
12	84088001	84100000
12	87142001	87162000
12	87440001	87458000
12	87480001	87498000
12	87504001	87522000
12	87770001	87800000
12	87868001	87902000
12	87916001	87932000
12	87976001	87990000
12	87998001	88046000
12	88056001	88088000
12	88126001	88142000
12	88242001	88272000
12	88304001	88330000
12	88744001	88762000
12	92878001	92898000
12	96040001	96054000
12	101092001	101108000
12	101280001	101296000
12	101336001	101350000
12	101404001	101430000
12	101462001	101474000
12	102774001	102794000
12	103706001	103874000
12	103876001	103912000
12	103914001	103930000
12	103936001	103964000
12	104118001	104146000
12	104290001	104318000
12	105124001	105172000
12	105184001	105210000
12	112730001	112748000
12	113228001	113246000
12	113286001	113314000
12	113442001	113492000
12	113596001	113646000
12	113660001	113678000
12	113684001	113730000
12	113760001	113802000
12	113888001	114186000
12	114466001	114504000
12	114506001	114554000
12	114634001	114656000
12	114842001	114856000
12	114858001	114942000
12	115054001	115092000
12	115104001	115232000
12	115238001	115260000
12	115286001	115320000
12	115324001	115404000
12	115454001	115702000
12	115750001	115872000
12	115894001	115930000
12	115946001	115972000
12	115986001	116020000
12	119548001	119558000
13	2994001	3014000
13	3024001	3040000
13	3042001	3054000
13	3076001	3114000
13	3136001	3172000
13	3272001	3286000
13	3320001	3340000
13	3372001	3434000
13	3444001	3500000
13	4370001	4386000
13	4562001	4578000
13	4706001	4724000
13	5452001	5464000
13	7616001	7636000
13	9042001	9054000
13	12920001	12938000
13	13894001	13912000
13	14770001	14786000
13	14942001	14960000
13	16552001	16570000
13	19208001	19230000
13	19234001	19250000
13	19252001	19284000
13	19298001	19316000
13	21562001	21574000
13	21786001	21804000
13	22060001	22072000
13	22080001	22106000
13	22216001	22234000
13	22306001	22318000
13	22340001	22360000
13	22496001	22506000
13	23178001	23192000
13	23216001	23238000
13	23246001	23256000
13	27070001	27180000
13	27438001	27456000
13	33208001	33224000
13	33244001	33262000
13	33638001	33656000
13	34978001	35026000
13	49850001	49864000
13	49868001	49880000
13	49906001	49924000
13	49938001	49956000
13	49966001	49984000
13	50020001	50052000
13	50058001	50258000
13	50260001	50338000
13	50348001	50422000
13	50482001	50682000
13	50696001	50776000
13	50806001	50822000
13	50894001	50942000
13	53392001	53408000
13	55430001	55444000
13	58136001	58150000
13	58370001	58386000
13	61064001	61106000
13	61110001	61142000
13	61228001	61246000
13	61272001	61282000
13	61630001	61648000
13	61660001	61678000
13	61708001	61824000
13	61832001	61848000
13	61862001	61880000
13	61882001	61916000
13	61932001	61948000
13	61968001	62082000
13	62088001	62126000
13	62140001	62158000
13	62164001	62202000
13	62214001	62250000
13	62330001	62344000
13	62348001	62476000
13	62478001	62662000
13	62670001	62728000
13	62730001	62794000
13	65196001	65218000
13	65262001	65280000
13	65322001	65400000
13	65446001	65460000
13	65464001	65486000
13	65504001	65518000
13	65522001	65540000
13	65560001	65600000
13	65624001	65636000
13	65640001	65666000
13	65866001	65878000
13	65950001	65960000
13	65974001	65988000
13	66204001	66220000
13	66262001	66318000
13	66380001	66396000
13	66414001	66442000
13	66472001	66502000
13	66554001	66566000
13	66570001	66614000
13	66620001	66636000
13	66704001	66744000
13	66766001	66812000
13	66816001	66836000
13	66864001	66882000
13	67136001	67208000
13	67216001	67252000
13	67304001	67320000
13	67360001	67406000
13	67410001	67424000
13	67596001	67608000
13	67612001	67646000
13	67662001	67698000
13	67710001	67724000
13	67918001	67944000
13	67984001	68094000
13	68098001	68116000
13	68136001	68192000
13	68194001	68216000
13	68236001	68252000
13	68262001	68340000
13	68364001	68424000
13	68432001	68446000
13	68448001	68510000
13	68518001	68570000
13	74416001	74626000
13	75478001	75492000
13	76364001	76376000
13	77622001	77636000
13	81060001	81076000
13	83824001	83838000
13	87662001	87676000
13	87812001	87828000
13	90212001	90226000
13	97020001	97034000
13	100216001	100234000
13	100272001	100284000
13	100296001	100334000
13	100352001	100384000
13	100402001	100434000
13	109220001	109230000
13	113084001	113110000
13	117436001	117450000
13	119590001	119610000
13	119638001	119658000
13	119672001	119696000
13	119872001	119920000
13	119944001	119958000
13	119962001	119976000
13	120032001	120050000
13	120150001	120192000
13	120256001	120320000
14	4388001	4398000
14	5864001	5882000
14	5904001	5962000
14	6478001	6496000
14	7656001	7676000
14	8264001	8296000
14	11460001	11474000
14	13150001	13168000
14	15024001	15038000
14	16616001	16652000
14	17190001	17208000
14	18988001	19000000
14	19036001	19066000
14	19242001	19258000
14	19266001	19286000
14	19394001	19426000
14	19622001	19642000
14	19646001	19658000
14	24382001	24396000
14	24436001	24452000
14	26362001	26376000
14	26734001	26768000
14	27556001	27576000
14	31856001	31870000
14	35014001	35028000
14	36066001	36108000
14	41196001	41214000
14	41220001	41234000
14	41278001	41312000
14	41940001	41950000
14	43106001	43130000
14	43178001	43204000
14	43254001	43278000
14	43538001	43556000
14	43678001	43694000
14	43704001	43722000
14	43730001	43786000
14	43970001	43992000
14	44000001	44016000
14	44098001	44184000
14	44194001	44252000
14	44256001	44270000
14	44308001	44318000
14	44324001	44360000
14	44392001	44408000
14	44412001	44426000
14	44466001	44604000
14	44606001	44674000
14	44676001	44706000
14	44708001	44742000
14	44756001	44776000
14	44822001	44836000
14	44864001	44876000
14	44896001	44916000
14	44918001	44934000
14	44986001	44996000
14	45386001	45400000
14	47522001	47538000
14	49802001	49818000
14	49942001	49968000
14	50022001	50036000
14	50052001	50076000
14	50466001	50482000
14	50512001	50530000
14	50672001	50682000
14	50716001	50734000
14	51174001	51190000
14	51252001	51268000
14	51282001	51344000
14	51366001	51386000
14	51396001	51490000
14	51492001	51504000
14	51512001	51540000
14	51570001	51582000
14	51586001	51704000
14	51716001	51748000
14	51754001	51808000
14	51846001	51868000
14	52760001	52826000
14	53034001	53052000
14	53072001	53090000
14	53092001	53104000
14	53110001	53150000
14	53338001	53382000
14	53464001	53520000
14	53526001	53690000
14	53692001	53782000
14	55940001	56002000
14	56004001	56068000
14	56138001	56152000
14	56996001	57030000
14	59286001	59296000
14	59344001	59358000
14	61116001	61126000
14	65618001	65636000
14	69146001	69164000
14	78718001	78736000
14	89892001	89910000
14	104008001	104020000
14	109802001	109820000
14	116726001	116742000
14	118640001	118652000
14	122188001	122206000
15	3054001	3066000
15	3100001	3114000
15	3122001	3146000
15	4590001	4604000
15	6668001	6684000
15	8272001	8288000
15	8900001	8910000
15	8912001	8936000
15	9270001	9296000
15	9298001	9316000
15	9326001	9382000
15	9550001	9566000
15	9766001	9786000
15	14836001	14858000
15	15074001	15096000
15	19708001	19720000
15	29794001	29810000
15	32916001	32928000
15	33096001	33114000
15	38432001	38444000
15	38606001	38620000
15	39064001	39078000
15	42194001	42206000
15	47364001	47380000
15	52908001	52926000
15	58688001	58704000
15	59760001	59776000
15	63810001	63832000
15	63874001	63892000
15	63908001	63924000
15	74818001	74828000
15	74860001	74874000
15	74962001	74982000
15	74992001	75020000
15	75042001	75096000
15	75110001	75158000
15	75296001	75356000
15	75438001	75452000
15	75460001	75482000
15	75530001	75546000
15	77396001	77424000
15	77520001	77566000
15	77596001	77634000
15	77718001	77742000
15	78298001	78310000
15	78320001	78356000
15	82392001	82408000
15	82440001	82458000
15	82468001	82480000
15	83262001	83278000
15	89704001	89720000
15	89758001	89776000
15	97624001	97634000
15	98302001	98332000
15	99152001	99164000
15	100326001	100344000
15	100350001	100368000
15	103610001	103644000
15	103712001	103766000
15	103768001	103878000
15	103886001	103922000
15	103926001	103946000
16	3102001	3132000
16	3226001	3266000
16	3276001	3294000
16	3334001	3360000
16	3388001	3420000
16	3440001	3514000
16	3518001	3582000
16	3594001	3650000
16	3654001	3670000
[truncated: 567 more rows]
