# Supplementary material for: Mouse protein coding diversity: What’s left to discover?
Source: PLoS Genet. 2019 Nov 14;15(11):e1008446. doi: 10.1371/journal.pgen.1008446 (PMC6855407; doi:10.1371/journal.pgen.1008446)
Supplement: S1 Data — SSDR, strain-specific diversity region. (GZ) [file pgen.1008446.s002.gz › ./WSB.bed]

1	3226001	3242000
1	9538001	9554000
1	21274001	21290000
1	21354001	21370000
1	53338001	53356000
1	80376001	80394000
1	85608001	85626000
1	88018001	88072000
1	88216001	88278000
1	88294001	88312000
1	133340001	133370000
1	139892001	139908000
1	140124001	140148000
1	153394001	153412000
1	171498001	171590000
1	173264001	173282000
1	173286001	173300000
1	173644001	173660000
1	173906001	173930000
1	177808001	177836000
1	177848001	177922000
1	177930001	178024000
1	178090001	178124000
1	178140001	178166000
1	181772001	181786000
2	27488001	27506000
2	30226001	30238000
2	86504001	86516000
2	87850001	87866000
2	88154001	88172000
2	88262001	88276000
2	89906001	89924000
2	94404001	94422000
2	154964001	154978000
2	173854001	173870000
2	175058001	175076000
2	175144001	175182000
2	177068001	177094000
2	177220001	177238000
2	177314001	177326000
2	177474001	177546000
2	177830001	177868000
2	181908001	181926000
3	2992001	3020000
3	3026001	3086000
3	3088001	3106000
3	3118001	3174000
3	3188001	3240000
3	15318001	15346000
3	15348001	15372000
3	15394001	15418000
3	15448001	15468000
3	15520001	15552000
3	15570001	15592000
3	15790001	15806000
3	15818001	15832000
3	15834001	15868000
3	35616001	35630000
3	62940001	62956000
3	90750001	90768000
3	92930001	92972000
3	93622001	93670000
3	93678001	93688000
3	93752001	93884000
3	93926001	93940000
3	94094001	94112000
3	94134001	94146000
3	94210001	94242000
3	97128001	97144000
3	97402001	97426000
3	102228001	102246000
3	122214001	122232000
3	142566001	142628000
3	144864001	144878000
3	144952001	144970000
4	3042001	3098000
4	3146001	3190000
4	3210001	3264000
4	11172001	11186000
4	15906001	15924000
4	53798001	53814000
4	59764001	59780000
4	63336001	63374000
4	112788001	112800000
4	112804001	112926000
4	112930001	112960000
4	112986001	113010000
4	113102001	113204000
4	113400001	113416000
4	113430001	113448000
4	113476001	113520000
4	113528001	113962000
4	113968001	114074000
4	114078001	114090000
4	114280001	114308000
4	118862001	118880000
4	121582001	121600000
4	137420001	137438000
4	143572001	143588000
4	143590001	143608000
4	143754001	143764000
4	143890001	143934000
4	143944001	143970000
4	144234001	144254000
4	144358001	144370000
4	145396001	145498000
4	145500001	145612000
4	145832001	145858000
4	146046001	146076000
4	146236001	146246000
4	146422001	146466000
4	146480001	146546000
4	146718001	146746000
4	146896001	146958000
4	146966001	146978000
4	147062001	147112000
4	147114001	147144000
4	147186001	147204000
4	147224001	147284000
4	147328001	147358000
4	147396001	147622000
4	147726001	147766000
4	147768001	147828000
4	149602001	149624000
4	156326001	156364000
5	3004001	3014000
5	3016001	3034000
5	3326001	3352000
5	14900001	14912000
5	14916001	14934000
5	14938001	14966000
5	15018001	15028000
5	15456001	15472000
5	15476001	15498000
5	15506001	15526000
5	15530001	15558000
5	15582001	15620000
5	15624001	15650000
5	15666001	15710000
5	25940001	25970000
5	25996001	26016000
5	26020001	26058000
5	26060001	26092000
5	26256001	26274000
5	27930001	27946000
5	33944001	33960000
5	56192001	56208000
5	77416001	77434000
5	79398001	79446000
5	79806001	79822000
5	88174001	88244000
5	88246001	88258000
5	104562001	104592000
5	104600001	104616000
5	104744001	104756000
5	104762001	104780000
5	104794001	104838000
5	104850001	104868000
5	104906001	104926000
5	109158001	109178000
5	110010001	110030000
5	137144001	137158000
5	138058001	138072000
5	138414001	138432000
5	145038001	145056000
5	145398001	145410000
5	145460001	145478000
5	145574001	145612000
5	145618001	145664000
5	145710001	145722000
5	145756001	145814000
5	146006001	146022000
5	148302001	148318000
6	3048001	3060000
6	3100001	3144000
6	3170001	3206000
6	3332001	3350000
6	3824001	3842000
6	41822001	41862000
6	41900001	41922000
6	42958001	42974000
6	42998001	43034000
6	43058001	43070000
6	57022001	57044000
6	57470001	57500000
6	58520001	58560000
6	58574001	58618000
6	59462001	59482000
6	59530001	59560000
6	59714001	59738000
6	59768001	60202000
6	60268001	60332000
6	60428001	60500000
6	60512001	60544000
6	66660001	66694000
6	67560001	67584000
6	67590001	67652000
6	67668001	67786000
6	67854001	67898000
6	67934001	67952000
6	68022001	68048000
6	68054001	68090000
6	68102001	68130000
6	68136001	68228000
6	68230001	68346000
6	68626001	68642000
6	68644001	68662000
6	68678001	68696000
6	68700001	68712000
6	69042001	69066000
6	69068001	69086000
6	69094001	69116000
6	69124001	69140000
6	69188001	69530000
6	69574001	69584000
6	69592001	69736000
6	69742001	69892000
6	70108001	70128000
6	82672001	82698000
6	89856001	89892000
6	90134001	90152000
6	116540001	116558000
6	117744001	117768000
6	123346001	123408000
6	123626001	123666000
6	123734001	123756000
6	123898001	123918000
6	128210001	128230000
6	128610001	128630000
6	128838001	128860000
6	128894001	128970000
6	129840001	129926000
6	129942001	129958000
6	129970001	130398000
6	130540001	130550000
6	130554001	130580000
6	130584001	130626000
6	130628001	130732000
6	130734001	130772000
6	130778001	130800000
6	130846001	131024000
6	133512001	133528000
6	136316001	136334000
6	136398001	136414000
6	136822001	136860000
7	5256001	5272000
7	6608001	6620000
7	6998001	7010000
7	10880001	10896000
7	10954001	10966000
7	10972001	10986000
7	11120001	11226000
7	11360001	11378000
7	11436001	11448000
7	11546001	11564000
7	11608001	11652000
7	11748001	11766000
7	12004001	12054000
7	13794001	13812000
7	14696001	14718000
7	14772001	14798000
7	14800001	14814000
7	14818001	14836000
7	14838001	14876000
7	14896001	14930000
7	14980001	14990000
7	15060001	15082000
7	15268001	15294000
7	15320001	15336000
7	15806001	15824000
7	18454001	18468000
7	23304001	23328000
7	23330001	23356000
7	24722001	24742000
7	25920001	25936000
7	26088001	26124000
7	32050001	32066000
7	38270001	38290000
7	38308001	38430000
7	38494001	38564000
7	38680001	38702000
7	38750001	38772000
7	38810001	38848000
7	39146001	39228000
7	39400001	39412000
7	41104001	41128000
7	41222001	41234000
7	41772001	41790000
7	41872001	41884000
7	41962001	41974000
7	42036001	42066000
7	42110001	42144000
7	42344001	42380000
7	47250001	47278000
7	47372001	47402000
7	47524001	47572000
7	47578001	47614000
7	47620001	47644000
7	47658001	47678000
7	47706001	47768000
7	47782001	47796000
7	47810001	47848000
7	47872001	47954000
7	47956001	47998000
7	48012001	48036000
7	48074001	48126000
7	61734001	61744000
7	64074001	64092000
7	86710001	86728000
7	104764001	104782000
7	104850001	104868000
7	106060001	106090000
7	106228001	106286000
7	106298001	106330000
7	106380001	106458000
7	106534001	106550000
7	107806001	107826000
7	107854001	107874000
7	108468001	108486000
7	108530001	108546000
7	111064001	111080000
7	116816001	116834000
7	140306001	140324000
7	142266001	142302000
7	143634001	143688000
8	13830001	13846000
8	19242001	19262000
8	19266001	19508000
8	19516001	19540000
8	20258001	20268000
8	20832001	20858000
8	20862001	20886000
8	21738001	21762000
8	27344001	27354000
8	59948001	59964000
8	70970001	70990000
8	71172001	71192000
8	71764001	71782000
8	71808001	71822000
8	72066001	72092000
8	99612001	99630000
8	99706001	99738000
8	117016001	117034000
9	3174001	3202000
9	3294001	3324000
9	35862001	35880000
9	38948001	38962000
9	39144001	39190000
9	39198001	39212000
9	90530001	90546000
9	109630001	109646000
9	115144001	115160000
9	124264001	124290000
9	124484001	124500000
10	3230001	3244000
10	7344001	7362000
10	7454001	7472000
10	7478001	7496000
10	8160001	8178000
10	22192001	22204000
10	22278001	22296000
10	22384001	22396000
10	33714001	33732000
10	51482001	51500000
10	54524001	54538000
10	57428001	57454000
10	79288001	79306000
10	100298001	100310000
10	111488001	111506000
10	113206001	113222000
10	118278001	118290000
11	3092001	3130000
11	21502001	21516000
11	22654001	22670000
11	28354001	28370000
11	34536001	34554000
11	34674001	34692000
11	71088001	71208000
11	71978001	72000000
11	73590001	73616000
11	73680001	73696000
11	74062001	74078000
11	77038001	77054000
11	78984001	78998000
11	82924001	82934000
11	121956001	121974000
12	3012001	3030000
12	18126001	18144000
12	18214001	18398000
12	18568001	18590000
12	18618001	18654000
12	18676001	18708000
12	18888001	18956000
12	18972001	19004000
12	19086001	19100000
12	19146001	19182000
12	19196001	19218000
12	19512001	19528000
12	19550001	19566000
12	19572001	19586000
12	19642001	19680000
12	19736001	19776000
12	19778001	19794000
12	19818001	19882000
12	19902001	19958000
12	20212001	20322000
12	20414001	20424000
12	20432001	20444000
12	20454001	20474000
12	20636001	20696000
12	20700001	20792000
12	20800001	20938000
12	21014001	21034000
12	21040001	21070000
12	21072001	21118000
12	21576001	21598000
12	21622001	21634000
12	21640001	21658000
12	21886001	21900000
12	22016001	22084000
12	22088001	22114000
12	22122001	22140000
12	22148001	22170000
12	22922001	22940000
12	23062001	23080000
12	23088001	23108000
12	23120001	23132000
12	23166001	23236000
12	23254001	23280000
12	23310001	23330000
12	23710001	23726000
12	23746001	23788000
12	24070001	24088000
12	24118001	24132000
12	24256001	24300000
12	24372001	24386000
12	24444001	24462000
12	24500001	24510000
12	87440001	87458000
12	87508001	87546000
12	87846001	87880000
12	88208001	88232000
12	88236001	88288000
12	88290001	88304000
12	88744001	88762000
12	101280001	101296000
12	101406001	101430000
12	102774001	102794000
12	103716001	103726000
12	103730001	103756000
12	103766001	103794000
12	103800001	103818000
12	103822001	103840000
12	103854001	103874000
12	103876001	103910000
12	104098001	104148000
12	104214001	104242000
12	104252001	104272000
12	104290001	104310000
12	113228001	113258000
12	113282001	113316000
12	113442001	113490000
12	113578001	113642000
12	113646001	113674000
12	113694001	113738000
12	113758001	113776000
12	113784001	113804000
12	113926001	114182000
12	114464001	114554000
12	114660001	114760000
12	114766001	114958000
12	115054001	115092000
12	115110001	115124000
12	115138001	115168000
12	115170001	115234000
12	115242001	115260000
12	115286001	115320000
12	115326001	115344000
12	115354001	115384000
12	115388001	115402000
12	115454001	115532000
12	115546001	115672000
12	115750001	115840000
12	115842001	115860000
12	115988001	116020000
12	119548001	119564000
13	3334001	3354000
13	3400001	3416000
13	13326001	13360000
13	33252001	33262000
13	61272001	61290000
13	61544001	61560000
13	61572001	61602000
13	61738001	61772000
13	61790001	61800000
13	61948001	61962000
13	62072001	62088000
13	62094001	62104000
13	62114001	62194000
13	62234001	62248000
13	62380001	62410000
13	62496001	62520000
13	62522001	62532000
13	62536001	62570000
13	65196001	65218000
13	65322001	65400000
13	65448001	65460000
13	65464001	65484000
13	65488001	65502000
13	65504001	65522000
13	65562001	65598000
13	65626001	65666000
13	65974001	65988000
13	66264001	66274000
13	66276001	66316000
13	66414001	66450000
13	66464001	66498000
13	66576001	66600000
13	66602001	66612000
13	66618001	66636000
13	66704001	66722000
13	66726001	66742000
13	66772001	66782000
13	66786001	66808000
13	66816001	66832000
13	66866001	66876000
13	67992001	68090000
13	68110001	68128000
13	68160001	68172000
13	68248001	68320000
13	68372001	68390000
13	68402001	68420000
13	68434001	68448000
13	68452001	68474000
13	68552001	68564000
13	100272001	100284000
13	119590001	119612000
13	119890001	119902000
14	6964001	6976000
14	19266001	19284000
14	19408001	19426000
14	36084001	36102000
14	41584001	41602000
14	41942001	41954000
14	41958001	41976000
14	43076001	43100000
14	43174001	43192000
14	43268001	43282000
14	43528001	43544000
14	43736001	43746000
14	43784001	43830000
14	43864001	43886000
14	43916001	43950000
14	43996001	44034000
14	44040001	44058000
14	44088001	44130000
14	51088001	51108000
14	51164001	51188000
14	51212001	51270000
14	51338001	51356000
14	51402001	51426000
14	51442001	51488000
14	51516001	51534000
14	51590001	51628000
14	51654001	51664000
14	51756001	51810000
14	51842001	51858000
14	53036001	53056000
14	53082001	53104000
14	53348001	53360000
14	53530001	53552000
14	53568001	53626000
14	53662001	53682000
14	53718001	53730000
14	53760001	53778000
14	57000001	57030000
14	59314001	59332000
15	8918001	8930000
15	9270001	9294000
15	9298001	9320000
15	9326001	9380000
15	42550001	42566000
15	52908001	52922000
15	75468001	75528000
15	75530001	75540000
15	77444001	77462000
15	77526001	77552000
15	77656001	77702000
15	98302001	98326000
15	103726001	103744000
15	103750001	103798000
15	103800001	103816000
15	103860001	103922000
15	103928001	103946000
16	3106001	3152000
16	3226001	3280000
16	3318001	3360000
16	3446001	3512000
16	3522001	3542000
16	3552001	3572000
16	3618001	3638000
16	15522001	15540000
16	19022001	19040000
16	19078001	19112000
16	19192001	19274000
16	20884001	20900000
16	21114001	21150000
16	32744001	32762000
16	44790001	44822000
16	44906001	44922000
16	93602001	93638000
17	3000001	3066000
17	13538001	13556000
17	13582001	13596000
17	17202001	17218000
17	21116001	21128000
17	23282001	23370000
17	23426001	23454000
17	23466001	23488000
17	23504001	23544000
17	23872001	23924000
17	33950001	34030000
17	34462001	34546000
17	34778001	34790000
17	35254001	35368000
17	35370001	35402000
17	35416001	35434000
17	35458001	35484000
17	36054001	36102000
17	36126001	36252000
17	37294001	37324000
17	38408001	38426000
17	38474001	38666000
17	38744001	38816000
17	38860001	38876000
17	40220001	40240000
17	40258001	40282000
17	40288001	40336000
17	41070001	41084000
17	53878001	53894000
17	71562001	71580000
18	2994001	3026000
18	3032001	3054000
18	3102001	3128000
18	6412001	6428000
18	20608001	20634000
18	21056001	21072000
18	60442001	60456000
18	82158001	82172000
19	3092001	3144000
19	3148001	3166000
19	3188001	3222000
19	8044001	8064000
19	8384001	8400000
19	9600001	9616000
19	11830001	11860000
19	12222001	12242000
19	13094001	13110000
19	40026001	40044000
19	61190001	61202000
19	61316001	61336000
X	8944001	8962000
X	21258001	21274000
X	33920001	33934000
X	52878001	52894000
X	60038001	60054000
X	62512001	62558000
X	74296001	74312000
X	75642001	75652000
X	75678001	75720000
X	75750001	75764000
X	107446001	107462000
X	119966001	119978000
X	123004001	123030000
X	123092001	123110000
X	124118001	124144000
X	124196001	124216000
X	126766001	126782000
X	140990001	141006000
X	141142001	141160000
X	147258001	147308000
X	168502001	168516000
X	169978001	169988000
X	170666001	170686000
X	170728001	170742000
X	170806001	170822000
X	170834001	170852000
